# Supplementary material for: Large language model integrations in cancer decision-making: a systematic review and meta-analysis
Source: NPJ Digit Med. 2025 Jul 17;8:450. doi: 10.1038/s41746-025-01824-7 (PMC12271406; doi:10.1038/s41746-025-01824-7)
Supplement: Supplementary file 3 — Supplementary_Data [file 41746_2025_1824_MOESM3_ESM.xlsx]

## Sheet: MMAT_File
Mixed Methods Appraisal Tool (MMAT) Form
	SCREENING QUESTIONS	1. QUALITATIVE STUDIES	2. RANDOMIZED CONTROLLED TRIALS	3. NON-RANDOMIZED STUDIES	4. QUANTITATIVE DESCRIPTIVE STUDIES	5. MIXED METHODS STUDIES
Title	Author	S1. Are there clear research questions?	S2. Do the collected data allow to address the research questions?	1.1. Is the qualitative approach appropriate to answer the research question?	1.2. Are the qualitative data collection methods adequate to address the research question?	1.3. Are the findings adequately derived from the data?	1.4. Is the interpretation of results sufficiently substantiated by data?	1.5. Is there coherence between qualitative data sources, collection, analysis and interpretation?	2.1. Is randomization appropriately performed?	2.2. Are the groups comparable at baseline?	2.3. Are there complete outcome data?	2.4. Are outcome assessors blinded to the intervention provided?	2.5 Did the participants adhere to the assigned intervention?	3.1. Are the participants (Questions) representative of the target population?	3.2. Are measurements appropriate regarding both the outcome and intervention (or exposure)?	3.3. Are there complete outcome data?	3.4. Are the confounders accounted for in the design and analysis?	3.5. During the study period, is the intervention administered (or exposure occurred) as intended?	4.1. Is the sampling strategy relevant to address the research question?	4.2. Is the sample representative of the target population?	4.3. Are the measurements appropriate?	4.4. Is the risk of nonresponse bias low?	4.5. Is the statistical analysis appropriate to answer the research question?	5.1. Is there an adequate rationale for using a mixed methods design to address the research question?	5.2. Are the different components of the study effectively integrated to answer the research question?	5.3. Are the outputs of the integration of qualitative and quantitative components adequately interpreted?	5.4. Are divergences and inconsistencies between quantitative and qualitative results adequately addressed?	5.5. Do the different components of the study adhere to the quality criteria of each tradition of the methods involved?
How AI Responds to Common Lung Cancer Questions: ChatGPT vs Google Bard.	Rahsepar, Amir Ali; Tavakoli, Neda; Kim, Grace Hyun J.; Hassani, Cameron; Abtin, Fereidoun; Bedayat, Arash	Y	Y											CT	Y	Y	CT	Y
Assessing the performance of ChatGPT in answering questions regarding cirrhosis and hepatocellular carcinoma.	Yeo, Yee Hui; Samaan, Jamil S.; Ng, Wee Han; Ting, Peng-Sheng; Trivedi, Hirsh; Vipani, Aarshi; Ayoub, Walid; Yang, Ju Dong; Liran, Omer; Spiegel, Brennan; Kuo, Alexander	Y	Y	CT	Y	Y	N	CT						CT	Y	Y	N	CT						Y	N	CT	N	CT
Potential of ChatGPT and GPT-4 for Data Mining of Free-Text CT Reports on Lung Cancer.	Fink, Matthias A.; Bischoff, Arved; Fink, Christoph A.; Moll, Martin; Kroschke, Jonas; Dulz, Luca; Heu√üel, Claus Peter; Kauczor, Hans-Ulrich; Weber, Tim F.	Y	Y	Y	Y	Y	CT	CT						Y	Y	Y	CT	Y						Y	Y	CT	CT	CT
Evaluating ChatGPT as an Adjunct for Radiologic Decision-Making.	Rao, Arya; Kim, John; Kamineni, Meghana; Pang, Michael; Lie, Winston; Succi, Marc D.	Y	Y	Y	CT	Y	CT	N	CT	Y	Y	N	CT											Y	Y	CT	N	N
Can ChatGPT, an Artificial Intelligence Language Model, Provide Accurate and High-quality Patient Information on Prostate Cancer?	Coskun, Burhan; Ocakoglu, Gokhan; Yetemen, Melih; Kaygisiz, Onur	Y	Y	Y	N	Y	CT	N						CT	Y	CT	N	CT						Y	CT	N	N	N
Let's chat about cervical cancer: Assessing the accuracy of ChatGPT responses to cervical cancer questions.	Hermann, Catherine E.; Patel, Jharna M.; Boyd, Leslie; Growdon, Whitfield B.; Aviki, Emeline; Stasenko, Marina	Y	Y	Y	CT	Y	Y	CT						Y	CT	CT	N	CT						Y	N	N	N	CT
Accuracy of ChatGPT generated diagnosis from patient's medical history and imaging findings in neuroradiology cases.	Horiuchi, Daisuke; Tatekawa, Hiroyuki; Shimono, Taro; Walston, Shannon L.; Takita, Hirotaka; Matsushita, Shu; Oura, Tatsushi; Mitsuyama, Yasuhito; Miki, Yukio; Ueda, Daiju	Y	CT											Y	CT	Y	N	CT
Evaluation of ChatGPT and Google Bard Using Prompt Engineering in Cancer Screening Algorithms.	Nguyen, Daniel; Swanson, Daniel; Newbury, Alex; Kim, Young H.	Y	Y	CT	Y	Y	CT	CT						Y	Y	Y	N	CT						Y	Y	CT	N	N
Evaluating ChatGPT as an adjunct for the multidisciplinary tumor board decision-making in primary breast cancer cases.	Lukac, Stefan; Dayan, Davut; Fink, Visnja; Leinert, Elena; Hartkopf, Andreas; Veselinovic, Kristina; Janni, Wolfgang; Rack, Brigitte; Pfister, Kerstin; Heitmeir, Benedikt; Ebner, Florian	Y	Y	CT	Y	Y	CT	CT						CT	Y	Y	N	CT						Y	CT	N	CT	CT
Enhancing Triage Efficiency and Accuracy in Emergency Rooms for Patients with Metastatic Prostate Cancer: A Retrospective Analysis of Artificial Intelligence-Assisted Triage Using ChatGPT 4.0.	Gebrael, Georges; Sahu, Kamal Kant; Chigarira, Beverly; Tripathi, Nishita; Mathew Thomas, Vinay; Sayegh, Nicolas; Maughan, Benjamin L.; Agarwal, Neeraj; Swami, Umang; Li, Haoran	Y	Y	CT	Y	Y	Y	CT						Y	Y	Y	N	CT						Y	Y	CT	CT	Y
Feasibility and acceptability of ChatGPT generated radiology report summaries for cancer patients.	Chung, Eric M.; Zhang, Samuel C.; Nguyen, Anthony T.; Atkins, Katelyn M.; Sandler, Howard M.; Kamrava, Mitchell	Y	CT	CT	CT	Y	CT	N						N	CT	CT	N	CT						Y	N	N	CT	CT
Is ChatGPT accurate and reliable in answering questions regarding head and neck cancer?	Ku≈ücu, Oƒüuz; Pamuk, A. Erim; S√ºtay S√ºsl√º, Nilda; Hosal, Sefik	Y	Y	Y	CT	Y	Y	CT						Y	CT	Y	N	CT						Y	CT	CT	CT	CT
Physician Assessment of ChatGPT and Bing Answers to American Cancer Society's Questions to Ask About Your Cancer.	Janopaul-Naylor, James R.; Koo, Andee; Qian, David C.; McCall, Neal S.; Liu, Yuan; Patel, Sagar A.	Y	CT	Y	CT	Y	Y	N						Y	Y	Y	N	CT						Y	CT	N	N	CT
ChatGPT in glioma adjuvant therapy decision making: ready to assume the role of a doctor in the tumour board?	Haemmerli, Julien; Sveikata, Lukas; Nouri, Aria; May, Adrien; Egervari, Kristof; Freyschlag, Christian; Lobrinus, Johannes A.; Migliorini, Denis; Momjian, Shahan; Sanda, Nicolae; Schaller, Karl; Tran, Sebastien; Yeung, Jacky; Bijlenga, Philippe	Y	Y	Y	CT	Y	Y	N						Y	CT	Y	N	CT						Y	Y	Y	N	CT
Availability of ChatGPT to provide medical information for patients with kidney cancer.	Choi, Joongwon; Kim, Jin Wook; Lee, Yong Seong; Tae, Jong Hyun; Choi, Se Young; Chang, In Ho; Kim, Jung Hoon	Y	CT	Y	CT	Y	Y	CT						Y	CT	Y	N	CT						Y	Y	Y	CT	CT
Answering head and neck cancer questions: An assessment of ChatGPT responses.	Wei, Kimberly; Fritz, Christian; Rajasekaran, Karthik	Y	Y	Y	Y	Y	Y	CT						Y	CT	Y	N	Y						Y	Y	Y	CT	CT
Conversational artificial intelligence (chatGPT‚Ñ¢) in the management of complex colorectal cancer patients: early experience.	Choo, Jeong Min; Ryu, Hyo Seon; Kim, Ji Seon; Cheong, Ju Yong; Baek, Se-Jin; Kwak, Jung Myun; Kim, Jin	Y	CT											Y	Y	Y	N	CT
Evaluating ChatGPT Responses on Thyroid Nodules for Patient Education.	Campbell, Daniel J.; Estephan, Leonard E.; Sina, Elliott M.; Mastrolonardo, Eric V.; Alapati, Rahul; Amin, Dev R.; Cottrill, Elizabeth E.	Y	CT	Y	CT	Y	Y	CT						Y	CT	Y	N	CT						Y	Y	Y	CT	CT
Challenging ChatGPT 3.5 in Senology-An Assessment of Concordance with Breast Cancer Tumor Board Decision Making.	Griewing, Sebastian; Gremke, Niklas; Wagner, Uwe; Lingenfelder, Michael; Kuhn, Sebastian; Boekhoff, Jelena	Y	Y											Y	Y	Y	N	CT
Examining the role of ChatGPT in promoting health behaviors and lifestyle changes among cancer patients.	Alanezi, Fahad	Y	Y	CT	Y	Y	Y	CT
Translating radiology reports into plain language using ChatGPT and GPT-4 with prompt learning: results, limitations, and potential.	Lyu, Qing; Tan, Josh; Zapadka, Michael E.; Ponnatapura, Janardhana; Niu, Chuang; Myers, Kyle J.; Wang, Ge; Whitlow, Christopher T.	Y	CT	Y	Y	Y	Y	CT						Y	Y	N	N	CT						Y	Y	Y	N	CT
Leveraging Large Language Models for Decision Support in Personalized Oncology.	Benary, Manuela; Wang, Xing David; Schmidt, Max; Soll, Dominik; Hilfenhaus, Georg; Nassir, Mani; Sigler, Christian; Kn√∂dler, Maren; Keller, Ulrich; Beule, Dieter; Keilholz, Ulrich; Leser, Ulf; Rieke, Damian T.	Y	Y	CT	Y	Y	Y	CT						Y	Y	Y	N	CT						Y	Y	CT	CT	CT
Evaluating ChatGPT's Accuracy in Providing Screening Mammography Recommendations among Older Women: Artificial Intelligence and Cancer Communication.	Braithwaite, Dejana; Karanth, Shama D.; Divaker, Joel; Schoenborn, Nancy; Lin, Kenneth; Richman, Ilana; Hochhegger, Bruno; O'Neill, Suzanne; Schonberg, Mara	Y	N	Y	N	Y	N	N						N	CT	Y	N	CT						Y	N	N	N	N
Evaluating AI in medicine: a comparative analysis of expert and ChatGPT responses to colorectal cancer questions.	Peng, Wen; Feng, Yifei; Yao, Cui; Zhang, Sheng; Zhuo, Han; Qiu, Tianzhu; Zhang, Yi; Tang, Junwei; Gu, Yanhong; Sun, Yueming	Y	Y	Y	Y	Y	Y	CT						Y	Y	Y	N	CT						Y	Y	Y	N	CT
A Novel Approach: Evaluating ChatGPT's Utility for the Management of Thyroid Nodules.	K√∂roƒülu, Ekin Y.; Fakƒ±, Sevg√ºl; Be≈ütepe, Nagihan; Tam, Abbas A.; √áuhacƒ± Seyrek, Neslihan; Topaloglu, Oya; Ersoy, Reyhan; Cakir, Bekir	Y	Y	CT	Y	Y	Y	CT						Y	Y	Y	N	CT						Y	Y	Y	N	CT
Urological Cancers and ChatGPT: Assessing the Quality of Information and Possible Risks for Patients.	Ozgor, Faruk; Caglar, Ufuk; Halis, Ahmet; Cakir, Hakan; Aksu, Ufuk Can; Ayranci, Ali; Sarilar, Omer	Y	Y	CT	CT	Y	CT	N						Y	CT	Y	N	CT						Y	N	CT	N	CT
Evaluation of Oropharyngeal Cancer Information from Revolutionary Artificial Intelligence Chatbot.	Davis, Ryan J.; Ayo-Ajibola, Oluwatobiloba; Lin, Matthew E.; Swanson, Mark S.; Chambers, Tamara N.; Kwon, Daniel I.; Kokot, Niels C.	Y	Y	CT	CT	Y	Y	CT						Y	CT	Y	N	CT						Y	CT	CT	CT	CT
ChatGPT-assisted deep learning for diagnosing bone metastasis in bone scans: Bridging the AI Gap for Clinicians.	Son, Hye Joo; Kim, Soo-Jong; Pak, Sehyun; Lee, Suk Hyun	Y	Y											Y	Y	Y	N	CT
Exploring the Role of Artificial Intelligence Chatbots in Preoperative Counseling for Head and Neck Cancer Surgery.	Lee, Jason C.; Hamill, Chelsea S.; Shnayder, Yelizaveta; Buczek, Erin; Kakarala, Kiran; Bur, Andr√©s M.	Y	CT	Y	CT	Y	Y	CT						N	CT	Y	N	CT						Y	CT	N	N	CT
Large language models streamline automated machine learning for clinical studies.	Tayebi Arasteh, Soroosh; Han, Tianyu; Lotfinia, Mahshad; Kuhl, Christiane; Kather, Jakob Nikolas; Truhn, Daniel; Nebelung, Sven	Y	Y											Y	Y	Y	N	CT
Conformity of ChatGPT recommendations with the AUA/SUFU guideline on postprostatectomy urinary incontinence.	Pinto, Vicktor B. P.; de Azevedo, Matheus F.; Wroclawski, Marcelo L.; Gentile, Guilherme; Jesus, Vinicius L. M.; de Bessa Junior, Jose; Nahas, William C.; Sacomani, Carlos A. R.; Sandhu, Jaspreet S.; Gomes, Cristiano M.	Y	CT	N	CT	Y	Y	CT						Y	Y	CT	N	CT						Y	N	CT	N	CT
Artificial intelligence large language model ChatGPT: is it a trustworthy and reliable source of information for sarcoma patients?	Valentini, Marisa; Szkandera, Joanna; Smolle, Maria; Scheipl, Susanne; Leithner, Andreas; Andreou, Dimosthenis	Y	Y	Y	CT	Y	Y	CT						CT	CT	Y	N	CT						Y	CT	CT	N	CT
ChatGPT: Is This Patient Education Tool for Urological Malignancies Readable for the General Population?	Thia, Ivan; Saluja, Manmeet	Y	CT	CT	N	Y	Y	N						Y	CT	Y	N	CT						Y	CT	Y	CT	CT
Applicability of Online Chat-Based Artificial Intelligence Models to Colorectal Cancer Screening.	Atarere, Joseph; Naqvi, Haider; Haas, Christopher; Adewunmi, Comfort; Bandaru, Sumanth; Allamneni, Rakesh; Ugonabo, Onyinye; Egbo, Olachi; Umoren, Mfoniso; Kanth, Priyanka	Y	CT	N	Y	Y	Y	CT						Y	Y	Y	N	CT						Y	N	CT	N	CT
ChatGPT on guidelines: Providing contextual knowledge to GPT allows it to provide advice on appropriate colonoscopy intervals.	Lim, Daniel Yan Zheng; Tan, Yu Bin; Koh, Jonathan Tian En; Tung, Joshua Yi Min; Sng, Gerald Gui Ren; Tan, Damien Meng Yew; Tan, Chee-Kiat	Y	Y	Y	Y	Y	Y	CT						Y	Y	Y	N	CT						Y	CT	Y	N	CT
Developing prompts from large language model for extracting clinical information from pathology and ultrasound reports in breast cancer.	Choi, Hyeon Seok; Song, Jun Yeong; Shin, Kyung Hwan; Chang, Ji Hyun; Jang, Bum-Sup	Y	Y											Y	Y	Y	N	CT
Collaborative Enhancement of Consistency and Accuracy in US Diagnosis of Thyroid Nodules Using Large Language Models.	Wu, Shao-Hong; Tong, Wen-Juan; Li, Ming-De; Hu, Hang-Tong; Lu, Xiao-Zhou; Huang, Ze-Rong; Lin, Xin-Xin; Lu, Rui-Fang; Lu, Ming-De; Chen, Li-Da; Wang, Wei	Y	Y											Y	Y	Y	N	CT
Colorectal Cancer Prevention: Is Chat Generative Pretrained Transformer (Chat GPT) ready to Assist Physicians in Determining Appropriate Screening and Surveillance Recommendations?	Pereyra, Lisandro; Schlottmann, Francisco; Steinberg, Leandro; Lasa, Juan	Y	CT	Y	N	CT	N	N	CT	N	Y	N	CT											Y	N	N	CT	CT
Comparison of Large Language Models in Answering Immuno-Oncology Questions: A Cross-Sectional Study.	Iannantuono, Giovanni Maria; Bracken-Clarke, Dara; Karzai, Fatima; Choo-Wosoba, Hyoyoung; Gulley, James L.; Floudas, Charalampos S.	Y	Y											Y	CT	Y	N	CT						Y	Y	Y	CT	CT
Developing an AI-Assisted Educational Chatbot for Radiotherapy Using the IBM Watson Assistant Platform.	Chow, James C. L.; Wong, Valerie; Sanders, Leslie; Li, Kay	Y	N	N	N	Y	CT	CT						Y	CT	Y	N	CT						Y	N	N	N	N
Quality of Large Language Model Responses to Radiation Oncology Patient Care Questions.	Yalamanchili, Amulya; Sengupta, Bishwambhar; Song, Joshua; Lim, Sara; Thomas, Tarita O.; Mittal, Bharat B.; Abazeed, Mohamed E.; Teo, P. Troy	Y	Y	Y	CT	Y	Y	CT						Y	Y	Y	N	CT						Y	Y	Y	CT	Y
Chat-GPT on brain tumors: An examination of Artificial Intelligence/Machine Learning's ability to provide diagnoses and treatment plans for example neuro-oncology cases.	Kozel, Giovanni; Gurses, Muhammet Enes; Gecici, Neslihan Nisa; G√∂kalp, Elif; Bahadir, Siyar; Merenzon, Martin A.; Shah, Ashish H.; Komotar, Ricardo J.; Ivan, Michael E.	Y	CT	Y	CT	Y	Y	CT						Y	Y	Y	N	CT						Y	CT	Y	CT	N
Assessing the role of GPT-4 in thyroid ultrasound diagnosis and treatment recommendations: enhancing interpretability with a chain of thought approach.	Wang, Zhixiang; Zhang, Zhen; Traverso, Alberto; Dekker, Andre; Qian, Linxue; Sun, Pengfei	Y	Y	Y	CT	Y	Y	CT						Y	Y	CT	N	CT						Y	Y	Y	Y	CT
Large-Scale assessment of ChatGPT's performance in benign and malignant bone tumors imaging report diagnosis and its potential for clinical applications.	Yang, Fan; Yan, Dong; Wang, Zhixiang	Y	Y											Y	Y	Y	N	CT
Evaluating the performance of Generative Pre-trained Transformer-4 (GPT-4) in standardizing radiology reports.	Hasani, Amir M.; Singh, Shiva; Zahergivar, Aryan; Ryan, Beth; Nethala, Daniel; Bravomontenegro, Gabriela; Mendhiratta, Neil; Ball, Mark; Farhadi, Faraz; Malayeri, Ashkan	Y	Y	Y	CT	Y	Y	CT						Y	CT	N	N	CT						Y	Y	N	CT	CT
Exploring ChatGPT's Potential for Consultation, Recommendations and Report Diagnosis: Gastric Cancer and Gastroscopy Reports' Case	Zhou, JM; Li, TY; Fong, SJ; Dey, N; Crespo, RG	Y	N	Y	N	N	N	N						Y	CT	N	N	CT						Y	N	N	N	N
Quality of information and appropriateness of ChatGPT outputs for urology patients	Cocci, A; Pezzoli, M; Lo Re, M; Russo, GI; Asmundo, MG; Fode, M; Cacciamani, G; Cimino, S; Minervini, A; Durukan, E	Y	Y	N	Y	Y	Y	CT						Y	Y	Y	N	CT						Y	Y	CT	N	CT
Can artificial intelligence provide accurate and reliable answers to cancer patients' questions about cancer pain? Comparison of chatbots based on ESMO cancer pain guideline	Y√ºcel, KB; Sutcuoglu, O; Yazici, O; Ozet, A; Ozdemir, N	Y	CT	Y	N	Y	Y	CT						Y	CT	Y	N	CT						Y	N	N	CT	N
Dr. GPT will see you now: the ability of large language model-linked chatbots to provide colorectal cancer screening recommendations	Huo, BG; Mckechnie, T; Ortenzi, M; Lee, Y; Antoniou, S; Mayol, J; Ahmed, H; Boudreau, V; Ramji, K; Eskicioglu, C	Y	CT																Y	CT	Y	CT	Y
Assessing ChatGPT's Proficiency in Simplifying Radiological Reports for Healthcare Professionals¬†and¬†Patients.	Sarangi, Pradosh Kumar; Lumbani, Amrita; Swarup, M. Sarthak; Panda, Suvankar; Sahoo, Smruti Snigdha; Hui, Pratisruti; Choudhary, Anish; Mohakud, Sudipta; Patel, Ranjan Kumar; Mondal, Himel	Y	CT	N	N	Y	N	CT						N	Y	Y	N	CT						Y	CT	CT	CT	N
A chat about actinic keratosis: Examining capabilities and user experience of ChatGPT as a digital health technology in dermato-oncology	Lent, H.C.; Ortner, V.K.; Karmisholt, K.E.; Wiegell, S.R.; Nissen, C.V.; Omland, S.H.; Kamstrup, M.R.; Togsverd-Bo, K.; Haedersdal, M.	Y	Y	Y	Y	Y	N	Y						Y	Y	Y	N	CT						Y	Y	CT	CT	CT
Current Strengths and Weaknesses of ChatGPT as a Resource for Radiation Oncology Patients and Providers	Floyd, W.; Kleber, T.; Carpenter, D.J.; Pasli, M.; Qazi, J.; Huang, C.; Leng, J.; Ackerson, B.G.; Pierpoint, M.; Salama, J.K.; Boyer, M.J.	Y	Y											Y	Y	Y	N	CT
The utility of the ChatGPT artificial intelligence tool for patient education and enquiry in robotic radical prostatectomy	Gabriel, J.; Shafik, L.; Alanbuki, A.; Larner, T.	Y	CT											N	Y	Y	N	CT
Diagnosis of malignancy in oropharyngeal confocal laser endomicroscopy using GPT 4.0 with vision	Sievert, M.; Aubreville, M.; Mueller, S.K.; Eckstein, M.; Breininger, K.; Iro, H.; Goncalves, M.	Y	CT											Y	Y	Y	N	CT
Advancing Patient-Centered Shared Decision-Making with AI Systems for Older Adult Cancer Patients	Yuexing Hao, Zeyu Liu, Robert N. Riter, Saleh Kalantari	Y	Y	Y	Y	Y	Y	CT											Y	CT	CT	CT	CT	CT	Y	Y	Y	Y
Evaluating large language models on a highly-specialized topic, radiation oncology physics	Holmes, Jason; Liu, Zhengliang; Zhang, Lian; Ding, Yuzhen; Sio, Terence T.; McGee, Lisa A.; Ashman, Jonathan B.; Li, Xiang; Liu, Tianming; Shen, Jiajian; Liu, Wei	Y	Y											Y	Y	Y	N	CT

## Sheet: Kuşcu et al.
Is ChatGPT accurate and reliable in answering questions regarding head and neck cancer?
Supplementary Table 1- Grading of the responses generated by ChatGPT for questions regarding head and neck cancer
Questions	Response 1	Response 2	Reviewer 1 grades 1-Comprehensive/Correct 2-Incomplete/partially correct 3- Mixed with accurate and inaccurate data/ misleading 4-Completely inaccurate/ irrelevant	Reviewer 2 grades 1- Comprehensive/Correct 2-Incomplete/partially correct 3- Mixed with accurate and inaccurate data/misleading 4-Completely inaccurate/ irrelevant	Reviewer 3 grades for the responses with discrepancies
BASIC KNOWLEDGE
1. What is HPV-related throat cancer?	HPV-related throat cancer, also known as oropharyngeal cancer, refers to a type of cancer that develops in the back of the throat, including the base of the tongue and the tonsils, as a result of infection with certain strains of the human papillomavirus (HPV). HPV is a common sexually transmitted infection, and while most HPV infections clear up on their own without causing any symptoms or healt…	Comparable	1	1	Not applicable
2. Can i get nasopharynx cancer from a virus?	Yes, certain types of viruses can increase the risk of developing nasopharyngeal cancer. The most significant one is the Epstein-Barr virus (EBV), which is a type of herpes virus. It's very common and most people get infected with this virus at some point in their lives, usually in childhood. In most cases, it does not cause any symptoms or just causes a mild illness. However, in certain circumst…	Comparable	1	1	Not applicable
3. What is oropharyngeal cancer?	Oropharyngeal cancer is a type of cancer that originates in the oropharynx, the middle part of the throat which includes the base of the tongue, the tonsils, the soft palate, and the walls of the pharynx. The primary types of cells where this cancer can originate include squamous cells that line the oropharynx, and minor salivary gland cells. However, squamous cell carcinomas are more common. Ris…	Comparable	1	1	Not applicable
4. What is metastatic squamous cell cancer of the neck?	Metastatic squamous cell neck cancer is a form of cancer that originates in squamous cells, which are flat, scale-like cells that compose the outermost layer of skin, the epidermis, and some internal tissues. However, the term "metastatic squamous cell neck cancer" usually refers to squamous cell carcinomas that have originated from other sites such as the head and neck regions and spread (or met…	Comparable	1	1	Not applicable
5. Do all types of head and neck cancer exhibit the same symptoms?	No, not all types of head and neck cancer exhibit the same symptoms. The specific symptoms of head and neck cancers can vary significantly depending on the location and stage of the tumor. Head and neck cancers include a variety of conditions affecting areas such as the mouth, nose, throat, larynx (voice box), salivary glands, and lymph nodes in the neck. Here are some possible symptoms based on …	Comparable	1	1	Not applicable
6. What is the difference between nasopharyngeal and hypopharyngeal cancer?	Nasopharyngeal cancer and hypopharyngeal cancer are two distinct types of head and neck cancers that develop in different regions of the throat. Here's a brief overview of each: 1. Nasopharyngeal Cancer: Nasopharyngeal cancer originates in the nasopharynx, which is the upper part of the throat located behind the nose and above the soft palate. The nasopharynx is the region where the nasal passage…	Comparable	1	1	Not applicable
7.What types of cancer are categorized as head and neck cancers?	Head and neck cancers typically begin in the squamous cells that line the moist, mucosal surfaces inside the head and neck. These cancers can occur in several places: 1. Oral cavity: This includes your lips, the front two-thirds of your tongue, your gums, the lining inside your cheeks and lips, the bottom of your mouth under the tongue, the hard top of your mouth, and the small area behind the wi…	Comparable	2	2	Not applicable
8.What are the primary causes of head and neck cancers?	Head and neck cancers include a wide range of tumors that can develop in several areas of the head and neck, such as the oral cavity, throat (pharynx), voice box (larynx), nose and sinuses, and salivary glands. The exact causes of these cancers are not completely understood, but several risk factors have been identified: 1. Tobacco use: This is the most important risk factor for head and neck can…	Comparable	1	1	Not applicable
9.How common are head and neck cancers?	Head and neck cancers represent a group of cancers that typically start in the squamous cells lining the moist, mucosal surfaces inside the head and neck, such as inside the mouth, nose, and throat. As of my knowledge cutoff in September 2021, head and neck cancers accounted for about 4% of all cancers in the United States. However, these statistics can vary worldwide, with a higher prevalence in…	Comparable	1	1	Not applicable
10. Can frequent sinus infections be an indicator of paranasal sinus sancer?	Sinus infections, also known as sinusitis, are quite common and generally not linked to paranasal sinus cancer. However, persistent symptoms that do not respond to treatment may warrant further investigation. Paranasal sinus cancer is quite rare. Signs and symptoms of this cancer can include: 1. Persistent sinus congestion and sinusitis that doesn't improve with treatment 2. Nasal obstruction or …	Comparable	1	1	Not applicable
11. To which regions does metastatic throat cancer most commonly spread?	Metastatic throat cancer, like many cancers, typically spreads first to the closest or most easily accessible areas. This usually includes: 1. Lymph nodes: The lymphatic system is often the first place where throat cancer spreads, because it is a network of organs and tissues that help rid the body of toxins, waste, and other unwanted materials. The spread of cancer to lymph nodes is called lymph…	Comparable	2	2	Not applicable
12.What is head and neck cancer of unknown primary site?	Head and neck cancer of unknown primary site, also referred to as CUP (Cancer of Unknown Primary), is a condition in which malignant (cancer) cells are found in the head and neck, but the place the cancer first began (the primary site) cannot be determined. The cells have the characteristics of head and neck cancer cells, but even after extensive testing and evaluation, the doctors can't locate w…	Comparable	2	2	Not applicable
13.Is it possible to cure head and neck cancer?	Head and neck cancers, which include cancers of the mouth, throat, nasal cavity, sinuses, salivary glands, and lymph nodes in the neck, are potentially curable, especially if they are detected early. The success rate of treatment varies greatly and depends on a number of factors including the type, location, and stage of the cancer, as well as the patient’s overall health. Treatment options for h…	Comparable	1	1	Not applicable
14.What is HPV p16 positive head and neck cancer?	Head and neck cancer refers to a group of cancers that start in the mouth, nose, throat, larynx, sinuses, or salivary glands. The most common type of head and neck cancer is squamous cell carcinoma, which begins in the squamous cells that line the moist, mucosal surfaces inside the head and neck. One of the risk factors for developing head and neck cancer is infection with human papillomavirus (H…	Comparable	1	1	Not applicable
15.What is the precise difference between T3 and T4 larynx cancer?	In the context of laryngeal cancer, the T in the TNM (Tumor, Node, Metastasis) staging system refers to the size and/or extent of the primary tumor. According to the American Joint Committee on Cancer (AJCC) 8th edition, which is the latest as of my last training data in September 2021, the T3 and T4 stages for laryngeal cancer are generally defined as follows: T3: Tumor is limited to larynx with…	Comparable	2	2	Not applicable
16.I have a 5-mm squamous cell tumor in the pyriform sinus with no local or distant spread. What is the average survival rate?	I'm an AI and I can provide general information based on existing knowledge up until September 2021. Survival rates can depend on many factors, such as the stage of the cancer at the time of diagnosis, the individual's overall health, the specific characteristics of the cancer, and how well the cancer responds to treatment. Cancer is typically staged from 0 to 4, with Stage 0 being in situ (local…	Comparable	1	1	Not applicable
17. What is the precise difference between T2 and T3 tongue cancer?	In the TNM staging system for oral cavity cancers, including cancers of the tongue, the "T" stands for "Tumor," and the number indicates the size and extent of the primary tumor. The specific criteria can vary between different types of cancer, but generally: T2: In the context of oral tongue cancer, a T2 tumor is one that is more than 2 cm but not more than 4 cm at its greatest dimension. T3: A …	Comparable	2	2	Not applicable
18. Is tracheotomy always mandatory before cordotomy for bilateral vocal fold paralysis due to radiotherapy?	Bilateral vocal fold paralysis (BVFP) is a condition where both vocal cords are immobile and often trapped in a midline or nearly midline position, blocking the airway and making it difficult to breathe. It can be caused by a number of different factors, including nerve damage due to surgery, trauma, or in your case, radiotherapy. Cordotomy, also known as vocal cordotomy or cordectomy, is a surgi…	Comparable	1	1	Not applicable
19. Is head and neck cancer more common in males or females?	Head and neck cancers have traditionally been more common in males than females. This is due to higher rates of risk factors such as tobacco and alcohol use in men, which significantly contribute to the development of these cancers. However, human papillomavirus (HPV) related oropharyngeal cancers are becoming increasingly common in both men and women. It is important to keep in mind that this ge…	Comparable	1	1	Not applicable
20. What is the current rate of HPV positivity in oropharynx cancer?	As an AI, I don't have real-time or post-September 2021 data access to provide the current rate of HPV positivity in oropharynx cancer. However, as of my last update, a significant proportion of oropharyngeal cancers were associated with HPV. This figure is widely variable, but studies often indicate that around 60-70% of oropharyngeal cancers in the United States are linked to HPV, specifically …	Comparable	1	1	Not applicable
21. Does a family history of oral, throat, or tongue cancer increase my risk for head and neck cancer?	Yes, a family history of oral, throat, or tongue cancer can increase your risk for head and neck cancer. However, this does not mean that if a close relative had one of these cancers that you will necessarily develop it, just that your risk may be higher than for those without such a family history. Several factors contribute to the risk of developing head and neck cancers: 1. Tobacco and Alcohol…	Comparable	1	1	Not applicable
22. Which ethnic groups are at higher risk for head and neck cancer?	As of my knowledge cutoff in September 2021, several studies have indicated that race and ethnicity may influence the risk of head and neck cancers. Here are some general trends observed: 1. African American population: Research indicates that African American men are at a higher risk for developing head and neck cancer, particularly cancers of the larynx. Additionally, they often have worse outc…	Comparable	1	1	Not applicable
23. Does exposure to secondhand smoke increase the risk for head and neck cancer?	Yes, exposure to secondhand smoke can increase the risk of various types of cancer, including head and neck cancer. Secondhand smoke contains many of the same harmful chemicals that smokers inhale. These chemicals can damage cells in the body, leading to cancer development. Research has shown that non-smokers exposed to secondhand smoke at home or work have a higher risk of developing head and ne…	Comparable	1	2	1
24. Can barbecue grilling lead to head and neck cancer?	As of my knowledge cutoff in September 2021, no specific study has established a direct link between barbecue grilling and head and neck cancer. However, a body of research has suggested that eating charred, well-done meat cooked at high temperatures, such as what can occur with barbecue grilling, may be associated with an increased risk of certain types of cancer, including colorectal, pancreati…	Comparable	1	1	Not applicable
25. Can consuming hot drinks cause head and neck cancer?	There has been some controversy and confusion about this topic, and it's important to clarify that it is not the hot drink itself that is thought to be potentially harmful, but the temperature at which it is consumed. The World Health Organization's International Agency for Research on Cancer (IARC) has stated that drinking beverages at a very high temperature, above 65 degrees Celsius (149 degre…	Comparable	2	1	1
26. I have white patches in my mouth. Does this put me at risk for oral cancer?	White patches in the mouth, known as leukoplakia, can be caused by a variety of factors, including tobacco use, alcohol consumption, and irritation from dental appliances. While leukoplakia can sometimes be a precursor to oral cancer, most instances of leukoplakia do not lead to cancer. There are some cases, though, where leukoplakia may be more concerning. If the patches are hard, cannot be scra…	Comparable	1	1	Not applicable
27. I have been noticing blood in my saliva. Does this put me at risk for oral cancer?	Blood in your saliva could be due to many reasons, and while it could potentially be a symptom of oral cancer, it can also be associated with many other conditions that are far less severe, such as gum disease, a minor trauma to your mouth or throat, or a simple nosebleed that has drained into your throat. Symptoms of oral cancer might include: A sore that doesn't heal Loose teeth Tongue pain Jaw…	Comparable	1	2	2
28. What is the exact difference between N2 and N3 neck stage in oral cavity cancer?	Oral cavity cancer is typically staged using the American Joint Committee on Cancer (AJCC) TNM system. As of the 8th Edition, which was current as of my knowledge cutoff in September 2021, the definitions for N2 and N3 stages for oral cavity cancer are: N2 is subdivided into N2a, N2b, and N2c: N2a: Metastasis in a single ipsilateral (same side as the primary tumor) lymph node, more than 3 cm but …	The staging of neck lymph node involvement in oral cavity cancer is an important factor in determining prognosis and guiding treatment. According to the American Joint Committee on Cancer (AJCC) 8th Edition Staging System (as of my knowledge cut-off in September 2021), the N stages of oral cavity cancer are as follows: N0: No regional lymph node metastasis. N1: Metastasis in a single ipsilateral …	3,3	2,2	3,3
29. Can a surgery or biopsy for head and neck cancer cause the cancer to spread throughout the body?	There's a common myth that surgery can cause cancer to spread in the body. It is important to clarify that the risk of cancer spreading due to surgery is extremely low. When surgeons operate to remove a tumor, they take several precautions to prevent the spread of cancer cells. Firstly, they attempt to remove the entire tumor, along with a margin of normal tissue surrounding it, to ensure no canc…	Comparable	1	1	Not applicable
30. I experience rapid swelling below my jaw when chewing, which disappears gradually over time. Could this be a sign of cancer?	Rapid swelling under your jaw while chewing could be a symptom of various conditions, but it's not necessarily a sign of cancer. One common cause of this symptom could be salivary gland disorders, such as sialadenitis (infection of a salivary gland), salivary stones (sialolithiasis), or Sjogren's syndrome, which affects the salivary and tear glands. In salivary gland disorders, you might feel pai…	Comparable	1	1	Not applicable
31. I have had an ulcer on my lip for 3 months. What are the indications for a biopsy?	Oral ulcers (sores) that don't heal within about two weeks are considered abnormal and should be evaluated by a healthcare professional. A non-healing ulcer lasting for 3 months is highly unusual and should definitely be checked out. A biopsy may be considered in the following circumstances: 1. Long Duration: If an oral lesion or ulcer has been present for more than 2-3 weeks without signs of hea…	Comparable	1	1	Not applicable
32. What does in-situ head and neck carcinoma mean?	In-situ" carcinoma refers to a stage of cancer where the disease is still localized to the layer of cells where it started and hasn't spread to deeper layers or to other parts of the body. So, "in-situ head and neck carcinoma" would be cancer that has originated in the head or neck region (like the oral cavity, pharynx, larynx, paranasal sinuses, nasal cavity, or salivary glands) and is still con…	Comparable	1	1	Not applicable
33. Is head and neck cancer contagious?	No, head and neck cancer is not contagious. Cancer is a class of diseases characterized by out-of-control cell growth. It starts when cells in a part of the body start to grow out of control. Cancer is always caused by changes to the DNA within cells. Cancer is generally caused by a combination of factors, including genetic, environmental, and lifestyle factors, such as smoking or heavy alcohol u…	Comparable	1	1	Not applicable
34. My biopsy report shows mild dysplasia on my vocal cord. Does this pose a risk for larynx cancer?	Dysplasia is a term used in pathology to refer to an abnormality in maturation of cells within a tissue. This can result in cells that vary in size, shape, and organization. While this is generally not cancer, dysplasia can be precancerous and could progress to cancer if left untreated. In the case of the larynx (voice box), mild dysplasia means that the cells of your vocal cords are starting to …	Comparable	1	1	Not applicable
35. I have had an aphtous ulcer on my tonsil for 2 months. Does this put me at risk for cancer?	Aphthous ulcers, also known as canker sores, are usually harmless and often resolve on their own within 1-2 weeks. The fact that your ulcer has been present for 2 months is unusual and indicates that it might not be a simple canker sore. While it's true that some forms of oral cancer can initially present as a non-healing ulcer, other more benign conditions such as viral or bacterial infections, …	Comparable	1	2	1
36. Can vaping lead to head and neck cancer?	As of my knowledge cut-off in September 2021, it's not definitively established whether vaping can directly cause head and neck cancers. However, some studies have suggested that vaping might be associated with an increased risk of certain types of cancer, including those of the head and neck, due to the presence of toxic and carcinogenic substances in e-cigarette vapor. Tobacco smoking is a well…	Comparable	1	1	Not applicable
DIAGNOSIS
37. What are the most common symptoms of nasopharyngeal cancer?	Nasopharyngeal cancer refers to cancer that occurs in the nasopharynx, the upper part of the throat behind the nose and near the base of the skull. Common symptoms of nasopharyngeal cancer can include: 1. Nosebleeds: Unexplained, frequent nosebleeds can be a symptom of nasopharyngeal cancer. 2. Nasal congestion or stuffiness: Difficulty breathing through the nose, especially if it's only on one s…	Comparable	1	1	Not applicable
38. Which doctor should I consult if I have a lump on my neck?	A lump on your neck could be a symptom of various conditions, ranging from benign (non-cancerous) like a lipoma or a swollen lymph node due to an infection, to serious conditions like cancer. It is important to get any new or changing lumps checked by a healthcare professional. Start with a visit to a primary care physician (like a family doctor or internal medicine doctor) who can evaluate the l…	Comparable	1	1	Not applicable
39. Can oral cavity and oropharyngeal cancers be detected early?	Yes, oral cavity and oropharyngeal cancers can be found early in some cases, but it requires awareness of the symptoms and regular checkups, particularly for individuals at high risk. Here are some ways to help find these types of cancer early: 1. Regular dental checkups: Dentists can often detect precancerous and cancerous lesions in their early stages during routine dental check-ups. It's gener…	Comparable	1	1	Not applicable
40. What are the signs and symptoms of oral cavity and oropharyngeal cancer?	Oral cavity and oropharyngeal cancers can present with several signs and symptoms, some of which are quite common and others that are more specific. However, it's important to remember that these symptoms can also be caused by conditions that are less serious than cancer, such as an infection. Here are some potential signs and symptoms: 1. A sore in the mouth that doesn't heal: This is the most c…	Comparable	1	1	Not applicable
41. What diagnostic tests are available for oral cavity and oropharyngeal cancers?	Diagnosing oral cavity and oropharyngeal cancers typically involves several steps and tests. If a healthcare provider suspects these types of cancers, they may use the following diagnostic procedures: 1. Physical Examination: This involves an examination of the oral cavity and oropharynx (the back of the mouth and the throat). The doctor checks the mouth and throat for abnormalities, such as sore…	Diagnosing oral cavity and oropharyngeal cancers typically involves a series of tests and evaluations. Here are some diagnostic tests commonly used: 1. Physical Examination: This is the first and foremost step where the doctor performs a detailed examination of the oral cavity and the throat. They check for any abnormalities such as lumps, discoloration, or ulcers. The doctor may use a small mirr…	2,1	1,1	1,2
42. What are the signs and symptoms of sinonasal cancers?	Sinonasal cancers are rare and occur in the nasal cavity or the sinuses around the nose. They can be of different types such as squamous cell carcinoma, adenocarcinoma, melanoma, and others. The signs and symptoms can vary depending on the exact location and size of the tumor, and whether it has spread to other parts. Common symptoms may include: 1. Nasal obstruction or persistent nasal congestio…	Comparable	1	1	Not applicable
43. What are the symptoms of head and neck cancer of unknown primary site?	Cancers of unknown primary (CUP) are cancers that have spread (metastasized) to parts of the body, but the place the cancer began (the primary site) is not known. When it comes to head and neck CUP, symptoms can vary widely because they depend on the specific location where the cancer has metastasized. Common symptoms may include: 1. Swelling or a lump in the neck: Often, the first sign of head a…	Comparable	1	1	Not applicable
44. How is head and neck cancer of unknown primary site diagnosed?	Head and neck cancers of unknown primary site are quite challenging to diagnose because the original site or origin of the cancer is not immediately clear. This type of cancer is identified when cancer cells are found in the lymph nodes of the neck, but the primary source of the cancer, typically located elsewhere in the body, is not identifiable using standard diagnostic procedures. Here are the…	Comparable	1	1	Not applicable
45. What kind of ear pain might a person with throat cancer experience?	Ear pain associated with throat cancer is typically a referred pain, which means that it's experienced in a location different from where the actual problem is occurring. This is because the nerves in the throat and ear are closely interconnected. Individuals with throat cancer may experience a persistent earache that does not resolve with typical treatments, such as antibiotics. The pain may be …	Comparable	1	1	Not applicable
46. What does it indicate if an MRI scan shows inflamed lymph node tissue in the neck?	Inflamed lymph nodes in your neck seen on an MRI scan can be a sign of various health conditions. Lymph nodes are small, bean-shaped structures that produce and store cells that fight infection and disease. They are part of the body's lymphatic system. When lymph nodes become inflamed or enlarged, it's usually because they're fighting off an infection or disease. Inflammation or enlargement can b…	Comparable	1	1	Not applicable
47. What type of tests should be conducted to determine the extent of metastasis in buccal mucosa carcinoma?	Carcinoma of the buccal mucosa is a type of oral cancer. If there's a suspicion of metastasis (spread of cancer from the primary site to other areas of the body), several diagnostic tests can be done to confirm this and determine the extent of the spread. They include: 1. Imaging Tests: Imaging studies can show whether cancer has spread to other parts of the body. This can include: o Computed Tom…	Comparable	1	1	Not applicable
48. What is the purpose of a sentinel node biopsy in the case of head and neck cancer?	Sentinel lymph node biopsy (SLNB) is a surgical procedure used to determine whether certain types of cancer, such as head and neck cancer, have spread (metastasized) to the lymph nodes. The sentinel nodes are the first few lymph nodes into which a tumor drains and the ones that cancer cells are most likely to reach first. The sentinel node is therefore the first place that cancer is likely to spr…	A sentinel node biopsy is a surgical procedure used to determine whether cancer has spread (metastasized) beyond a primary tumor into your lymphatic system. In head and neck cancer, the sentinel lymph node is the hypothetical first lymph node or group of nodes reached by metastasizing cancer cells from a tumor. Here are some of the uses of sentinel node biopsy in head and neck cancer: 1. Staging:…	2,2	2,1	2024-02-02
49. How sensitive is a sentinel node biopsy for detecting malignant melanoma with a 2-mm thickness on the cheek?	As of my last update in September 2021, I don't have the exact sensitivity percentage of a sentinel lymph node biopsy for a 2-mm thick malignant melanoma on the cheek. Sensitivity of this test varies based on several factors such as the location of the tumor, the thickness of the tumor, the individual's immune status, the method of biopsy, and the pathologist's experience, among other things. How…	As of my knowledge cut-off in September 2021, it was established that sentinel lymph node biopsy (SLNB) is a commonly used procedure to evaluate the extent of spread in malignant melanoma. Its sensitivity can depend on various factors including the specific patient, surgeon, and the specifics of the melanoma itself such as location and depth. However, you asked about the sensitivity of SLNB in a …	2,1	1,1	2,1
50. Can head and neck cancer affect breathing?	Yes, head and neck cancers can potentially affect breathing, depending on the location and size of the tumor. 1. Laryngeal cancer: This affects the larynx or voice box, which is a crucial part of the airway. A large tumor in this area can obstruct the airflow, making it difficult to breathe. 2. Nasopharyngeal cancer: Cancer in the nasopharynx, the area at the upper part of the throat behind the n…	Yes, head and neck cancer can affect breathing in a number of ways, depending on the specific type and location of the cancer. Here's how: 1. Obstruction: Tumors in the throat, larynx (voice box), or trachea (windpipe) can grow to a size that obstructs the airway, making breathing difficult. 2. Post-surgical changes: If surgical treatment is required, depending on the extent and location of the s…	1,2	1,1	1,2
51. What causes hearing loss in nasopharyngeal carcinoma?	Nasopharyngeal carcinoma is a type of cancer that occurs in the nasopharynx, the upper part of the throat behind the nose. Hearing loss in nasopharyngeal carcinoma can occur due to several reasons: 1. Tumor Growth: The nasopharynx is located near the Eustachian tubes, which help to equalize pressure in the middle ear. If a tumor grows large enough, it can block these tubes, leading to conditions …	Comparable	1	1	Not applicable
52. What does it mean when a tongue cancer has a depth of invasion greater than 5 mm?	Depth of invasion (DOI) is a measure used in the staging of oral cancers, including tongue cancer, which quantifies how deeply the cancer has invaded into the tissues. It's typically measured from the basement membrane of the mucosa (the superficial layer) to the deepest point of tumor invasion. When you hear "depth of invasion more than 5 mm," it means the cancer has infiltrated more than 5 mill…	Comparable	1	1	Not applicable
53. What does extracapsular spread of lymph nodes in the neck signify?	Extracapsular spread (ECS) of lymph nodes in the neck refers to the situation where cancerous cells have broken through the lymph node's outer membrane (or capsule) and started to infiltrate surrounding tissues. This typically happens in the context of head and neck cancers, such as squamous cell carcinoma, but can occur in other cancers that spread to neck lymph nodes as well. The term "extracap…	Comparable	1	1	Not applicable
54. I have been diagnosed with a thyroglossal duct cyst. Is there a risk of cancer associated with this diagnosis?	A thyroglossal duct cyst is a generally benign (noncancerous) condition that occurs due to a leftover piece of tissue from embryonic development. They are the most common type of congenital neck abnormality and usually present as a midline neck lump, often moving up with swallowing or sticking out the tongue. However, there is a small risk that a thyroglossal duct cyst can develop into a specific…	Comparable	1	1	Not applicable
55. What does perineural invasion mean in my oral cancer surgery pathology report?	Perineural invasion (PNI) is a term used to describe the situation where cancer cells are found along the nerves within the tissue that was removed during surgery. In the context of oral cancer, it's a pathologic feature that can potentially impact prognosis and treatment decisions. It's called 'perineural' because it refers to the area around ('peri-') the nerves. 'Invasion' implies that the can…	Comparable	1	1	Not applicable
56. What does lymphovascular invasion in my throat cancer surgery pathology report mean?	Lymphovascular invasion (LVI) is a term that refers to the presence of cancer cells in the blood vessels or lymphatic system. It is an important piece of information in a pathology report because it can influence the staging of the cancer, potential treatment decisions, and overall prognosis. In the context of throat cancer, lymphovascular invasion suggests that the cancer has spread, or has the …	Comparable	1	1	Not applicable
57. I have a 3 mm Breslow depth malignant melanoma on my lip. What is the likelihood of sentinel lymph node positivity?	Sentinel lymph node (SLN) positivity rate can vary greatly depending on the specific case, but in general, it tends to increase as Breslow thickness increases. As of my last update, studies showed that the rate of sentinel lymph node positivity in melanomas with Breslow thickness of 2.01-4.00 mm ranged from approximately 20% to 30%. The actual rate can vary depending on many factors, such as the …	Comparable	1	1	Not applicable
58. How is larynx cancer graded?	Laryngeal cancer, like many cancers, is typically graded and staged based on the severity of the disease and its spread. It is important to note that staging and grading systems may evolve over time as our understanding of the disease grows. Grading generally refers to how the cancer cells look under a microscope and how much they resemble normal cells. The grades range from well-differentiated (…	Comparable	1	1	Not applicable
59. Is sentinel node biopsy applicable in T3N1M0 tongue carcinoma?	In the management of oral cancer, including tongue cancer, the status of the cervical lymph nodes is a crucial factor that significantly influences both prognosis and treatment planning. Generally, the presence of neck node metastasis can reduce survival by 50%. Sentinel lymph node biopsy (SLNB) is a procedure that has been increasingly used for early-stage oral cancers (T1-T2) to avoid a more ex…	Comparable	1	2	1
60. My lip resection specimen for lip cancer report indicates 0.5 cm surgical margins. Is this adequate for tumor control?	The adequacy of the surgical margin for tumor control in lip cancer, as with many other cancers, depends on several factors, including the type and stage of the cancer, the grade of the tumor, and other patient-specific factors. The National Comprehensive Cancer Network (NCCN) Guidelines for Head and Neck Cancers, as of my last update in 2021, recommend a minimum margin of 5mm (or 0.5 cm) for ora…	Comparable	1	1	Not applicable
61. What is the rate of occult neck metastasis in T3 maxillary sinus cancer?	As of my last update in September 2021, I don't have the specific data for the occult neck metastasis rate for T3 maxillary sinus cancer. The occult metastasis rate in head and neck cancers can vary depending on the site, tumor stage, histological type, and other factors. In general, higher T stages (T3, T4) are associated with an increased risk of metastasis, but the rates can still be quite var…	Comparable	2	1	1
62. What is PET-CT?	PET-CT stands for Positron Emission Tomography - Computed Tomography. It's a type of nuclear imaging technology that can be used in medicine to visualize and measure various bodily functions. PET (Positron Emission Tomography) and CT (Computed Tomography) are both standard imaging tools that physicians use to pinpoint disease states in the body. A PET scan demonstrates the biological function of …	Comparable	1	1	Not applicable
63. What is the sensitivity and specifity of a fine needle aspiration biopsy for parotid gland tumors?	As of my knowledge cutoff in September 2021, fine needle aspiration biopsy (FNAB) is a common and minimally invasive procedure used to evaluate parotid gland tumors. However, the sensitivity and specificity can vary based on several factors, including the person conducting the procedure, the pathologist interpreting the results, and the nature of the tumor itself. Broadly, literature shows the se…	Comparable	1	1	Not applicable
TREATMENT
64.How is T3N1M0 hypopharyngeal cancer typically treated?	T3N1M0 refers to a specific stage of cancer according to the TNM staging system. In this case, the patient has a hypopharyngeal cancer that is: T3: The tumor is large and may have grown into tissues around the hypopharynx. N1: Cancer has spread to one lymph node on the same side of the neck as the tumor, and the lymph node is no larger than 3 cm across. M0: The disease has not spread to other par…	Comparable	1	1	Not applicable
65. I have a metastatic jaw tumor that has spread to my lungs and bones. What are the appropriate treatment options?	Treatment of metastatic cancer involves multiple modalities depending on the type of primary cancer, the extent of spread, your overall health status, and your personal preferences. Broadly, these can include: 1. Surgery: While surgery might be used to remove the primary tumor or metastases in certain situations, it is often not the primary treatment for metastatic cancer due to the widespread na…	Comparable	2	2	Not applicable
66. How is T4N0M0 laryngeal cancer with extralaryngeal spread treated?	Laryngeal cancer treatment depends on the stage of the cancer, the person's overall health, and personal preferences. T4N0M0 laryngeal cancer means the cancer is very large or has grown into nearby structures (T4), there is no evidence of spread to nearby lymph nodes (N0), and there's no distant metastasis (M0). The primary treatment options for T4 laryngeal cancer, especially with extralaryngeal…	The T4N0M0 classification in the TNM staging system for laryngeal cancer describes a cancer that has advanced locally (T4), but has not spread to nearby lymph nodes (N0) and there's no evidence of distant metastasis (M0). T4 indicates a tumor that has grown into nearby structures outside the larynx (extralaryngeal spread). The treatment approach to such a condition may vary depending on the patie…	3,1	3,2	3,2
67. How is T2N2M0 tongue cancer treated?	The treatment for T2N2M0 tongue cancer would typically involve a combination of surgery, radiation therapy, and possibly chemotherapy, depending on various factors like the patient's overall health, the exact location of the tumor, the patient's preferences, and more. 1. Surgery: This is the primary treatment for most forms of oral cancer including tongue cancer. The goal is to remove the tumor a…	Comparable	1	1	Not applicable
68. How is metastatic squamous neck cancer with an occult primary treated?	Metastatic squamous neck cancer with an occult primary is a rare clinical condition where squamous cell carcinoma is found in the lymph nodes of the neck, but the place in the body where the cancer started (the primary site) can't be identified despite a thorough evaluation. This scenario accounts for about 2% to 4% of all head and neck cancers. It's important to remember that specific treatments…	Comparable	1	1	Not applicable
69. What is the first line treatment for T2N0M0 nasopharyngeal cancer?	As an AI with knowledge up to September 2021, the primary first-line treatment for T2N0M0 (stage II) nasopharyngeal cancer usually involves radiation therapy, and sometimes concurrent chemoradiation (chemotherapy and radiation therapy together). Nasopharyngeal cancers are particularly sensitive to both radiation and chemotherapy. The decision on whether to use radiation alone or in combination wi…	Comparable	1	1	Not applicable
70. What advantages does endoscopic surgery have over open surgery for frontal sinus cancer?	Endoscopic surgery has several advantages over open surgery for frontal sinus cancer, although the optimal choice will always depend on the specifics of the case, including the type, location, and stage of the cancer. Below are some general advantages of endoscopic surgery: 1. Minimally Invasive: The primary advantage of endoscopic surgery is that it is less invasive. Surgeons use a thin tube cal…	Comparable	1	1	Not applicable
71. What is the difference between proton beam radiotherapy and traditional radiotherapy?	Both proton beam radiotherapy and traditional (photon-based) radiotherapy are methods of delivering radiation treatment to patients, typically for the purpose of treating cancer. They differ in the type of radiation used, their precision, cost, and the damage they can potentially cause to healthy tissue surrounding a tumor. Here are some of the differences: 1. Type of Radiation: Proton beam radio…	Comparable	1	1	Not applicable
72. What are the survival rates associated with radiotherapy and surgery for T1N0M0 glottic carcinoma?	As an AI, I don't have real-time data access, and I can only provide information available up to my last update in September 2021. Up to that point, survival rates for early-stage (T1N0M0) glottic carcinoma treated with either radiotherapy or surgery were generally favorable, often exceeding 90%. A 2017 meta-analysis published in the "Journal of Clinical Oncology" showed that overall survival at …	Comparable	1	1	Not applicable
73. What is transoral robotic surgery?	Transoral robotic surgery (TORS) is a type of minimally invasive procedure performed through the mouth using a sophisticated, computer-enhanced system that allows surgeons to visualize the treatment area and manipulate surgical instruments with precise control. The robot doesn't perform surgery, but rather the surgeon uses the robotic system as a tool to enhance their own skills and capabilities.…	Comparable	1	1	Not applicable
74. What are the indications for radiotherapy after surgery for tongue cancer?	After surgical removal of tongue cancer, radiotherapy (often as part of a regimen called adjuvant therapy) may be recommended to kill any remaining cancer cells and reduce the risk of recurrence. Indications for adjuvant radiotherapy may include: 1. Positive surgical margins: If cancer cells are found at the edge of the tissue removed during surgery, it suggests that some cancer might have been l…	Radiotherapy, sometimes combined with chemotherapy (called chemoradiotherapy), is often used as a follow-up treatment to surgery for tongue cancer. The indications to use postoperative radiotherapy typically depend on the stage and the specific features of the tumor, as well as whether or not there is lymph node involvement. Here are some of the potential indications: 1. High grade tumors: High g…	1,2	1,2	Not applicable
75. What are the advantages of transoral laser surgery compared to conventional open surgery?	Transoral laser surgery is a type of minimally invasive procedure performed using a laser through the mouth (transoral) to treat various conditions, most often those related to the throat or larynx. Here are several advantages of transoral laser surgery compared to conventional open surgery: 1. Less Invasive: Transoral laser surgery is less invasive than traditional open surgery, as it doesn't re…	Comparable	1	1	Not applicable
76. How is photodynamic therapy used in treating head and neck cancer?	Photodynamic therapy (PDT) is a form of treatment that uses a drug, known as a photosensitizer, along with a particular type of light to kill cancer cells. This therapy is applied in the management of certain types of cancer, including head and neck cancer. Here's how PDT is used in the treatment of head and neck cancers: 1. Prevention of Surgery or Radiotherapy: PDT can be used in early-stage ca…	Comparable	1	1	Not applicable
77. What is the recommended treatment for T4N2M0 hypopharyngeal cancer with larynx invasion?	The treatment of T4N2M0 hypopharyngeal cancer with larynx invasion typically involves a multidisciplinary approach combining surgery, radiation therapy, and chemotherapy. The specific treatment plan may vary based on individual factors, such as the patient's overall health, age, and preferences, and should be determined by an oncology team. Here is a general overview of the treatment options comm…	Comparable	1	1	Not applicable
78. How is cetuximab used in treating head and neck cancer?	Cetuximab is a type of targeted therapy known as a monoclonal antibody. This drug is designed to target and block the epidermal growth factor receptor (EGFR), a protein found on the surface of many types of cells, including cancer cells. When EGFR is activated, it triggers a series of chemical reactions inside the cell that promote cell growth and division, inhibit cell death, stimulate blood ves…	Comparable	1	1	Not applicable
79. Is additional treatment necessary after surgery for T4N2M0 laryngeal carcinoma?	T4N2M0 laryngeal carcinoma is a relatively advanced form of laryngeal cancer, according to the TNM staging system used to classify the extent of cancer. T4 refers to a tumor that has grown extensively into surrounding tissues, N2 indicates that the cancer has spread to multiple lymph nodes on one or both sides of the neck, and M0 denotes that there is no distant metastasis (spread to other organs…	Comparable	1	1	Not applicable
80. I have 2 cm low grade mucoepidermoid carcinoma in my parotid gland without any neck metastasis. What is the best treatment option?	Low-grade mucoepidermoid carcinoma of the parotid gland is typically treated with surgery. The type and extent of the surgery depend on the tumor's size and location within the gland. Surgical approaches can vary from a simple lumpectomy (removing just the tumor) to a total parotidectomy (removing the entire parotid gland). Given the size of your tumor (2 cm) and the fact that it's low grade, it'…	Comparable	1	1	Not applicable
81. Does the treatment for head and neck cancer affect swallowing?	Yes, treatments for head and neck cancer can often affect swallowing, a condition medically known as dysphagia. This is because these treatments might damage the structures involved in swallowing. Here are some of the main treatments for head and neck cancer that could lead to swallowing difficulties: 1. Surgery: Depending on the location and extent of the cancer, surgery may involve removing par…	Comparable	1	1	Not applicable
82. My neck dissection pathology report for larynx carcinoma showed incidental papillary thyroid cancer metastasis. Do i need additional treatment for this?	I'm an AI and can't provide medical advice, but I can tell you that incidental findings like papillary thyroid cancer metastasis in a pathology report often require further investigation and potential treatment. The decision to initiate additional treatment would largely depend on multiple factors such as: 1. The extent of the metastasis. 2. The overall health condition of the patient. 3. The pat…	Comparable	1	1	Not applicable
83. Can treatment for head and neck cancer affect my speech?	Yes, treatment for head and neck cancer can certainly affect speech. The impact will depend on several factors, including the location and extent of the cancer, the specific treatment approach used, and the individual patient's condition. 1. Surgery: If the cancer is located in areas involved in speech production (like the throat, voice box, or tongue), surgical removal of the cancer could impact…	Comparable	1	1	Not applicable
84. What is radioactive iodine therapy?	Radioactive iodine therapy is a treatment often used for thyroid cancer and some types of overactive thyroid conditions such as Graves' disease. This therapy uses radioactive isotopes, typically iodine-131, to target and destroy thyroid cells. The thyroid gland is unique in that it absorbs nearly all the iodine in the human body. This makes radioactive iodine an effective treatment for diseases o…	Comparable	1	1	Not applicable
85. What is induction chemotherapy?	Induction chemotherapy, also known as first-line or primary chemotherapy, refers to the first series of chemotherapy treatments given to patients diagnosed with cancer. Its primary goal is to cause a remission, or decrease the size of the tumor, before subsequent treatments. Induction chemotherapy can serve several purposes: 1. Shrinkage of the tumor to make surgery or radiotherapy more effective…	Comparable	1	1	Not applicable
86. What is the treatment for stage 1 maxillary sinus cancer?	The treatment of stage 1 maxillary sinus cancer usually involves a combination of surgery and radiation therapy. 1. Surgery: The goal of surgery in stage 1 maxillary sinus cancer is to completely remove the tumor and any involved tissues while preserving function and appearance as much as possible. The specific surgical procedure may vary depending on the exact location and size of the tumor. In …	Comparable	1	1	Not applicable
87. What are the reconstruction options following a segmental mandibulectomy?	Segmental mandibulectomy is a procedure that involves the removal of a part of the mandible (lower jawbone), typically due to conditions like cancer. Reconstruction of the mandible after segmental mandibulectomy is crucial for maintaining oral functions and aesthetics. Here are the main types of reconstruction options: 1. Autografts: This is a procedure where bone and tissue are taken from anothe…	Comparable	1	1	Not applicable
88. Should I remain at home after undergoing radioactive iodine therapy for thyroid cancer?	After receiving radioactive iodine (RAI) therapy, you will be radioactive for a period of time and you could potentially expose other people to radiation. To protect those around you, certain precautions are recommended. Most guidelines suggest limiting close physical contact, especially with children and pregnant women, for a period after the treatment. This is because they are more sensitive to…	Comparable	1	1	Not applicable
89. My pathology report following total laryngectomy and bilateral neck dissection shows that i have T4 larynx cancer without lymphatic spread to my neck. Is additional treatment necessary for my neck?	I'm an AI and not a doctor, but I can provide some general guidance on the topic based on what's typically done in such scenarios. However, you should consult your own healthcare provider for personalized advice. A T4 cancer is a fairly advanced stage of cancer, signifying that the tumor has grown substantially. The fact that it hasn't spread to your lymph nodes (as indicated by the bilateral nec…	Comparable	1	1	Not applicable
90. What are the indications for neck dissection in clinically N0 paranasal sinus cancer?	A clinically N0 designation means there is no clinical or radiographic evidence of regional lymph node metastasis. In general, neck dissection is a surgical procedure for control of neck disease (metastatic lymph nodes) in various head and neck cancers. Paranasal sinus cancers, in general, are less likely to metastasize to the cervical lymph nodes compared to other head and neck malignancies, par…	Neck dissection is a surgical procedure that's often used to treat cancer that has spread to the lymph nodes in the neck. In the context of paranasal sinus cancer, the disease often spreads directly to adjacent tissues and structures rather than via the lymphatic system. Hence, the routine use of neck dissection is generally not recommended unless there is clinical or radiologic evidence of regio…	2,1	2,1	Not applicable
RECOVERY, OPERATIVE RISKS, COMPLICATIONS and FOLLOW-UP
91. How common is shoulder dysfunction after a neck dissection operation?	Shoulder dysfunction is a relatively common complication after neck dissection surgeries, which include procedures like radical neck dissection, modified radical neck dissection, and selective neck dissection. Neck dissection can potentially lead to issues with the spinal accessory nerve, which is important for shoulder function. Studies conducted prior to my last update in 2021 reported varying …	Comparable	1	1	Not applicable
92. How is shoulder dysfunction treated in patients with head and neck cancer?	Head and neck cancer patients often experience shoulder dysfunction as a result of the disease itself or as a side effect of surgical, radiation, or chemotherapy treatment. The shoulder dysfunction may be due to muscle weakness, stiffness, pain, or neuropathy, particularly when nerves such as the spinal accessory nerve or the brachial plexus are impacted. The treatment options for shoulder dysfun…	Comparable	1	1	Not applicable
93. How common is cognitive impairment among patients with head and neck cancer??	Cancer and cancer treatments can impact cognitive function through various mechanisms. For instance, chemotherapy is associated with a phenomenon sometimes referred to as "chemo brain," which can lead to cognitive impairment. Radiation therapy, particularly when administered to the brain, can also have cognitive effects. Furthermore, head and neck cancers may sometimes directly affect brain funct…	Comparable	2	2	Not applicable
94. What are the sign and symptoms of hypothyroidism after radiation therapy for head and neck cancer?	Radiation therapy to the head and neck area, particularly when it involves the thyroid gland or nearby structures, can increase the risk of developing hypothyroidism. Hypothyroidism is a condition where the thyroid gland does not produce enough thyroid hormones, leading to a slowdown in many of the body's functions. The symptoms are often subtle and can be mistaken for normal aging. If you've had…	Comparable	1	1	Not applicable
95. What oral complications and dental decay can occur in survivors of head and neck cancer?	Head and neck cancer and its treatments can have significant impacts on oral health and can lead to a variety of complications. Some of the common oral complications that may be experienced by head and neck cancer survivors include: 1. Xerostomia or Dry Mouth: This is the most common oral complication for head and neck cancer survivors. Many treatments, particularly radiation therapy to the head …	Comparable	1	1	Not applicable
96. How common is radiation fibrosis among patients with head and neck cancer?	Radiation fibrosis is a common long-term side effect of radiation therapy for cancer, including head and neck cancer. Radiation fibrosis syndrome (RFS) may include symptoms such as tissue fibrosis (hardening), pain, decreased range of motion, skin changes, and even dysfunction of specific organs. The actual incidence can vary, depending on the population being studied, the radiation technique use…	As of my knowledge cut-off in September 2021, research suggested that a significant proportion of head and neck cancer patients who undergo radiation therapy may develop radiation fibrosis. The incidence is highly variable, depending largely on the exact area treated, the radiation dose, the specific technique used, and the patient's individual response. Radiation fibrosis refers to the scarring …	1,2	1,1	1,1
97. How is dry mouth treated in patients with head and neck cancer?	Dry mouth, also known as xerostomia, is a common side effect in head and neck cancer patients, particularly for those undergoing radiation therapy. Radiation can damage the salivary glands, leading to reduced saliva production, which can cause dry mouth. Here are some strategies to manage dry mouth in these patients: 1. Medication: Certain medications, such as pilocarpine and cevimeline, may help…	Comparable	1	1	Not applicable
98. How common is osteoradionecrosis among patients with head and neck cancer?	As of my last update in September 2021, osteoradionecrosis (ORN) of the jaw, a complication often associated with radiation therapy in the treatment of head and neck cancer, occurred in an estimated 2% to 22% of patients who had received radiation therapy, depending on the source of the information and the exact population studied. The wide range of reported incidence reflects the different defin…	Comparable	1	1	Not applicable
99. How common are body image concerns among patients with head and neck cancer?	Head and neck cancers often involve surgery, radiation, and chemotherapy, which can result in visible physical changes such as scars, facial asymmetry, or changes to the neck or throat. These changes, along with potential speech and swallowing difficulties, can lead to significant body image concerns and can impact a patient's quality of life. Moreover, these body image concerns can lead to psych…	There is a considerable amount of research showing that body image concerns are common among patients who are diagnosed with various forms of cancer, including head and neck cancer. Head and neck cancer, in particular, can have significant physical and functional impacts on patients, given the location of the disease. The treatments, which often include surgery, radiation, and chemotherapy, can c…	2,1	2,1	Not applicable
100. What are the signs/symptoms of sexual dysfunction in patients with head and neck cancer?	Sexual dysfunction in head and neck cancer patients can be a result of the psychological and physical stressors associated with diagnosis and treatment. Here are some signs and symptoms that could indicate sexual dysfunction in these patients: 1. Physical Changes: Cancer treatments can cause various physical changes that could lead to sexual dysfunction. These changes can include fatigue, loss of…	Comparable	1	1	Not applicable
101. What are neurosensory disorders in patients with head and neck cancer?	Head and neck cancers, including cancers of the oral cavity, pharynx, larynx, and salivary glands, are a diverse group of cancers that can result in a wide array of symptoms and complications. Neurosensory disorders are one such potential complication, with various presentations depending on the location of the cancer, the treatment modalities used, and individual patient characteristics. Here ar…	Comparable	1	1	Not applicable
102. What are the survival rates for oral cavity and oropharyngeal cancer?	The survival rates for oral cavity and oropharyngeal cancer can vary depending on several factors, including the stage of cancer at diagnosis, the specific location within the oral cavity or oropharynx, the individual's overall health, and the treatment received. Survival rates are typically expressed as the percentage of people who survive for a certain period of time after diagnosis. It's impor…	As of my last update, the 5-year survival rates for oral cavity and oropharyngeal cancers were dependent on the stage at diagnosis: 1. Localized (no sign that the cancer has spread outside of the organ it started in): About 84% 2. Regional (cancer has spread to nearby structures or lymph nodes): About 66% 3. Distant (cancer has spread to distant parts of the body): About 39% These are estimates, …	1,2	1,2	Not applicable
103. Will surgery on my larynx affect my ability to speak?	As an AI developed by OpenAI, I can tell you that the outcome of larynx surgery can vary widely depending on the specific type of surgery, the reason for the surgery, and the individual patient's health status. Here are some general insights: 1. Voice Quality Changes: Many types of larynx surgeries can lead to changes in voice quality. This is particularly true for surgeries involving the vocal c…	Comparable	1	2	2
104. Can treatment for oral cancer affect speech or swallowing?	Yes, both speech and swallowing can potentially be affected by oral cancer itself, as well as by its treatments. The extent to which these functions are affected depends on the location and size of the tumor, the specific treatment approach, and the individual patient's health and resilience. 1. Speech: The oral cavity plays a crucial role in speech. Structures such as the tongue, cheeks, and pal…	Comparable	1	1	Not applicable
105. If my cancer has been completely eliminated, do i still need to come for follow-ups?	While it's great news that your cancer has been completely eliminated, it's still highly recommended that you continue regular follow-up appointments with your healthcare provider. There are several reasons for this: 1. Monitoring for recurrence: Even after successful treatment, there's a chance that cancer cells could remain in the body and cause the cancer to return, or recur. Regular follow-up…	Comparable	1	1	Not applicable
106. What are the side effects of chemotherapy for head and neck cancer?	Chemotherapy is an aggressive form of treatment that can have a variety of side effects. The side effects vary based on the type of chemotherapy, the overall health of the patient, and the stage of the cancer. Common side effects of chemotherapy for head and neck cancer may include: 1. Mouth and Throat Problems: Patients might experience mouth sores, difficulty swallowing, dry mouth, changes in t…	Comparable	1	1	Not applicable
107. What are the side effects of immunotherapy for head and neck cancer?	Immunotherapy for head and neck cancer, like for any cancer, involves stimulating the body's immune system to fight the disease. It is generally better tolerated than traditional treatments like chemotherapy and radiation. However, it does have potential side effects that may vary based on the type of immunotherapy used. 1. Infection Risk: Since immunotherapy stimulates the immune system, there c…	Comparable	1	1	Not applicable
108. What are the side effects of targeted drug therapy for head and neck cancer?	Targeted drug therapy works differently from standard chemotherapy. It targets specific genes, proteins, or the tissue environment that contribute to cancer growth and survival. While targeted therapies may have fewer side effects than traditional chemotherapy, they can still cause side effects, including: 1. Skin problems: This is one of the most common side effects. It can include dry skin, ras…	Comparable	1	1	Not applicable
109. What are the side effects of radiotherapy for head and neck cancer?	Radiotherapy, or radiation therapy, is a common treatment for head and neck cancer. However, it can cause several side effects due to the sensitivity of the areas being treated. Not everyone experiences the same side effects, and the severity can vary widely from person to person. Here are some common side effects: 1. Mouth and Throat Changes: Radiotherapy can cause sores in the mouth or throat, …	Comparable	1	1	Not applicable
110. What methods of voice restoration are available after total laryngectomy?	Total laryngectomy, a surgical procedure that involves the removal of the entire larynx or voice box, can leave a person without the natural ability to speak. However, several methods can be used to restore speech after this procedure. These methods generally fall into three categories: esophageal speech, electrolarynx, and tracheoesophageal puncture. 1. Esophageal Speech: This is a method of spe…	Comparable	1	1	Not applicable
111. How can i gain weight after my treatment for head and neck cancer ends?	After head and neck cancer treatments such as surgery, radiation, or chemotherapy, it's common for patients to have difficulties with eating and maintaining their weight. This may be due to side effects such as pain, loss of appetite, dry mouth, taste changes, or difficulty swallowing. Here are some general strategies to help you gain weight and improve your nutrition after treatment: 1. Consult …	Comparable	1	1	Not applicable
112. How long does it typically take for swelling to resolve after radiotherapy for head and neck cancer?	The swelling or edema after head and neck radiotherapy can take some time to resolve, and it can vary greatly between individuals. Factors that influence the length of this process include the individual's overall health, the specific location and intensity of the radiotherapy, and their body's response to the treatment. Generally speaking, mild swelling can begin to reduce within a few weeks to …	Comparable	2	2	Not applicable
113. What are the late side effects of cobalt radiation for nasopharyngeal cancer?	Cobalt radiation, often used in radiation therapy for nasopharyngeal cancer, is generally effective in targeting and killing cancer cells. However, it can cause several late side effects, which are issues that may persist or begin months to years after the completion of treatment. These side effects are due to damage to healthy tissue in the radiation field. Here are some potential late side effe…	Comparable	1	1	Not applicable
114. What is the survival expectancy for stage 1 glottic larynx carcinoma?	As of my last update in September 2021, the 5-year relative survival rate for localized (including stage 1) laryngeal cancer, which would include glottic larynx carcinoma, is around 77%. However, survival rates can vary based on numerous factors, such as the patient's overall health, age, response to treatment, and others. Also, medical advancements after my last update may have influenced surviv…	Comparable	3	3	Not applicable
115. How common is lymphedema after treatment for head and neck cancer?	Lymphedema, a condition of localized fluid retention and tissue swelling, is a possible complication following treatment for head and neck cancer, especially after surgery or radiation therapy that impacts the lymph nodes. While I can't provide specific prevalence rates after 2021, at the time of my last training cut-off in September 2021, the prevalence of lymphedema following head and neck canc…	Comparable	2	1	1
116. Will the scar on my neck gradually disappear following the neck dissection operation?	The healing and fading of scars can vary from person to person and depend on various factors, such as the individual's genetics, the type and extent of the surgery, and the care taken during the healing process. After a neck dissection operation, it's common to have a scar in the neck area. Initially, the scar may appear red, raised, or slightly prominent. Over time, scars generally go through a …	Comparable	1	1	Not applicable
117. How long does it typically take to resume oral feeding after a total laryngectomy?	The length of time it takes for a person to resume oral feeding after a total laryngectomy can vary greatly, depending on various factors such as the individual's health condition, the extent of the surgery, and the success of post-operative care including rehabilitation. Generally speaking, oral intake is not allowed immediately after surgery. A feeding tube is usually placed during surgery to p…	Comparable	1	1	Not applicable
118. What is the risk of hearing loss following radiotherapy?	Radiation therapy, also known as radiotherapy, can potentially cause hearing loss. This is particularly true if the radiation treatment is directed near the ear, such as for tumors in the brain, neck, or head. The extent of hearing loss can vary, and it may occur immediately after treatment or develop gradually over several months or even years. Radiotherapy can cause damage to various structures…	Radiation therapy, also known as radiotherapy, is a type of cancer treatment that uses high doses of radiation to kill cancer cells and shrink tumors. However, like many treatments, radiotherapy does have potential side effects. These can vary widely, depending on the location of the treatment, the type of radiation used, the dosage, the patient's overall health, and other factors. When radiother…	1,2	1,1	1,1
119. I experience sweating in my face during eating after parotidectomy. What causes this?	What you're experiencing is called Frey's syndrome, also known as gustatory sweating. This condition often occurs as a side effect after surgery involving the parotid glands, such as a parotidectomy. The parotid glands are a pair of salivary glands located just in front of your ears, and they are responsible for producing saliva to aid in the digestion of food. During a parotidectomy, nerve fiber…	Comparable	1	1	Not applicable
120. What are the intraoperative risks associated with neck dissection?	Neck dissection is a significant surgical procedure used primarily to treat cancers of the head and neck, including those originating in the oral cavity, throat, larynx, and thyroid. Like any surgical procedure, neck dissection carries potential risks, and the intraoperative risks, or those that can occur during the surgery itself, include: 1. Bleeding: As with any surgical procedure, there's a r…	Comparable	1	1	Not applicable
121. Is there a risk of hoarseness after thyroidectomy?	Yes, there is a risk of hoarseness after thyroidectomy, which is the surgical removal of all or part of the thyroid gland. The thyroid gland is located in the neck, very close to the laryngeal nerves which control the vocal cords. Therefore, during thyroidectomy, these nerves can potentially be injured, leading to voice changes such as hoarseness, voice fatigue, or even voice loss. The risk of pe…	Comparable	1	1	Not applicable
122. I had a parotidectomy operation for cancer and I feel severe pain in front of my ear during the first few bites of food. What could be the cause?	The symptoms you're experiencing may be due to a condition known as Frey's syndrome. This condition occurs when the parotid gland, which is responsible for producing saliva, is damaged, typically during a parotidectomy. This can lead to abnormal connections between the nerve fibers that were originally serving the salivary glands and the sweat glands in the skin. Frey's syndrome is characterized …	I'm an AI and while I can provide information based on my training, I'm not a doctor and cannot diagnose or provide treatment advice for specific medical conditions. However, I can share that the symptom you're describing is often associated with a condition called Frey's syndrome. Frey's syndrome, also known as auriculotemporal syndrome, is a condition that can occur after a parotidectomy (the s…	3,4	3,3	3,3
123. What are the postoperative risks of transoral robotic surgery?	Transoral Robotic Surgery (TORS) is a minimally invasive procedure that uses a surgical robot to remove benign or malignant lesions in the mouth and throat. Like all surgeries, TORS carries some risks. However, it's important to note that every patient is unique, and these risks can vary depending on the individual's overall health, the nature of the tumor, and the specifics of the surgery. Here …	Comparable	1	1	Not applicable
124. What are the options for reconstruction after lip surgery?	After lip surgery, particularly if it's for the removal of a lip cancer or a trauma injury, the ultimate goal is to preserve or restore both function (such as speech, eating, and drinking) and aesthetic appearance. The following are some of the reconstruction options: 1. Local Flaps: The use of local flaps involves moving adjacent healthy tissue into the area where tissue has been lost. These fla…	Comparable	1	1	Not applicable
125. I have been treated with chemoradiotherapy for nasopharynx carcinoma and have a recurrent tumor in my neck. What is the best treatment option?	I'm sorry to hear about your diagnosis. As an AI language model, I can provide some general information based on my training data up until September 2021. But, keep in mind that the decision should be made based on consultation with your healthcare provider, who has access to your detailed medical history and current status. There are several treatment options available for recurrent nasopharynge…	Comparable	1	1	Not applicable
126. What is the survival expectancy for stage 2 nasal cavity carcinoma?	Nasal cavity carcinoma is relatively rare, and survival rates often aren't broken down by stage. Instead, survival statistics are typically given for all stages of nasal and paranasal sinus cancers combined. According to the American Cancer Society, the 5-year relative survival rate for these cancers when combined is roughly 60% to 65%. For more localized, early-stage cancers (like stage 2), the …	Comparable	2	2	Not applicable
127. Is it possible to speak with a tracheotomy cannula in place?	Yes, it is often possible for a person with a tracheotomy to speak, but it might be challenging and require adjustments. The main function of the larynx is to allow for speech by vibrating the vocal cords when air passes through them. A tracheotomy is a surgical procedure that creates a direct airway through an incision in the trachea (the windpipe). It bypasses the mouth and larynx, which is whe…	Yes, it is possible for a person with a tracheotomy to speak, but it may be challenging and require some adaptation. A tracheotomy is a surgical procedure that involves making an incision in the front of the neck and creating an opening (a stoma) into the trachea (windpipe). A tube, known as a tracheostomy tube or cannula, is then inserted into the opening to maintain a clear airway for breathing…	2,1	2,1	Not applicable
128. How long does it take for taste buds to recover after treatments for head and neck cancer?	The length of time it takes for taste buds to recover after treatments like radiation therapy or chemotherapy for head and neck cancer can vary greatly depending on a variety of factors. Some of these factors include the type and intensity of the treatment, the specific location of the cancer, the individual's overall health, and their personal rate of recovery. Radiation therapy often leads to a…	Comparable	1	1	Not applicable
129. How long after radiation therapy will I get my voice back?	Radiation therapy can cause a variety of side effects, including voice changes or voice loss. These side effects can be temporary or permanent depending on the individual case and the severity of the radiation treatment. In cases of temporary voice loss or changes, patients may start to see improvements in their voice within a few weeks to a few months after the end of radiation treatment. For so…	Comparable	1	1	Not applicable
130. What rehabilitation or support options are available for patients with head and neck cancers?	Head and neck cancers can significantly impact a person's physical, emotional, and social well-being. There are several types of rehabilitation and support options available for patients, which can be tailored to individual needs. 1. Physical and Occupational Therapy: These therapies can help manage physical challenges that come from head and neck cancers, such as difficulties with mobility, swal…	Comparable	1	1	Not applicable
CANCER PREVENTION
131. How can I contract HPV?	Human papillomavirus (HPV) is the most common sexually transmitted infection (STI). HPV is so common that nearly all sexually active men and women get it at some point in their lives. There are many different types of HPV. Some types can cause health problems including genital warts and cancers. HPV is transmitted through intimate skin-to-skin contact. This is usually sexual activity, including v…	Comparable	1	1	Not applicable
132. How prevalent is tobacco use among survivors of head and neck cancer?	Cancer survivors, including those of head and neck cancers, are often advised to stop smoking in order to reduce the risk of cancer recurrence and improve their overall health. However, despite the known risks, some continue to smoke. Research published up until my last training data (September 2021) has indicated that a significant proportion of head and neck cancer survivors continue to use tob…	Comparable	1	2	1
133. What evidence suggests that drinking alcohol can cause cancer?	There's significant evidence to suggest that alcohol consumption can increase the risk of certain types of cancer. This connection is backed by numerous observational and epidemiological studies. Here's an overview: 1. Biochemical evidence: Ethanol in alcohol is a toxic chemical that can damage cells, leading to cancer. When you drink alcohol, your body converts ethanol into a harmful chemical ca…	Comparable	1	1	Not applicable
134. What can i do to prevent head and neck cancer?	Head and neck cancers can include a variety of different types such as cancers of the mouth, throat, nasal cavity, salivary glands, and neck. While you can't completely guarantee prevention, you can significantly lower your risk of developing these types of cancers by following these steps: 1. Avoid tobacco: Both smoking and smokeless tobacco significantly increase your risk of head and neck canc…	Comparable	1	1	Not applicable
135. Does the daily intake of vitamin or mineral supplements decrease the risk of head and neck cancer?	As of my knowledge cutoff in September 2021, there is no solid scientific evidence to suggest that taking daily vitamin or mineral supplements directly decreases the risk of head and neck cancer. The effect of vitamins and minerals on cancer risk is a complex area of research with mixed findings. The relationship between nutrition and cancer is multifaceted, and it can depend on many factors, inc…	Comparable	1	1	Not applicable
136. Can an HPV vaccination decrease the risk of head and neck cancer?	Yes, vaccination against the human papillomavirus (HPV) can decrease the risk of developing several types of cancer, including those in the head and neck. This is because some strains of HPV (particularly HPV16 and HPV18) are known to cause cancers in these regions. Oral HPV infection is a risk factor for oropharyngeal cancer, a type of head and neck cancer. Oropharyngeal cancers are often found …	Comparable	1	1	Not applicable
137. Does an EBV infection increase the risk of head and neck cancer?	Epstein-Barr virus (EBV), a member of the herpesvirus family, is a common human pathogen that infects over 90% of the world's population. Infections are usually asymptomatic or cause a self-limiting illness such as infectious mononucleosis (also known as "mono" or the "kissing disease"). However, in some cases, EBV infection can lead to serious conditions including certain types of cancer. Regard…	Comparable	1	1	Not applicable
138. Should i avoid excessive sunlight exposure to prevent lip cancer?	Yes, you should. Both the skin and the lips are vulnerable to damage from the sun's ultraviolet (UV) radiation, which can increase the risk of developing skin cancer, including lip cancer. While lip cancer isn't as common as some other forms of skin cancer, it can still occur and is often linked to excessive sun exposure. To protect yourself: 1. Limit your sun exposure: Try to avoid the sun when …	Comparable	1	1	Not applicable
139. Are there any herbal products that can help prevent head and neck cancer?	As of my last update in September 2021, there is no definitive scientific evidence to prove that any particular herb or herbal product can prevent head and neck cancer. Cancer is a complex disease with multiple types and subtypes, each with its own set of risk factors. Several factors including genetic predisposition, lifestyle habits (like smoking and alcohol consumption), and environmental fact…	Comparable	1	1	Not applicable
140. I have been smoking for 25 years. Should i regularly get screened for a potential head and neck cancer?	Tobacco use, including smoking, is a significant risk factor for various types of cancer, including those of the head and neck, such as oral, laryngeal, and pharyngeal cancers. If you have a long history of smoking, discussing screening options with your healthcare provider would be a prudent step. However, as of my knowledge cutoff in 2021, there is no universally agreed-upon regular screening p…	Comparable	1	1	Not applicable
OTHER
141. How common is HPV?	Human papillomavirus (HPV) is very common worldwide. As of my knowledge cutoff in September 2021, it's estimated that nearly all sexually active men and women will get at least one type of HPV at some point in their lives. There are many different types of HPV. Some can cause health problems like genital warts and cancers. But there are vaccines that can stop these health problems from happening.…	Comparable	1	1	Not applicable
142. Is it true that HPV-related head and neck cancers have better prognosis than those that are HPV-negative?	Yes, it is true that head and neck cancers associated with human papillomavirus (HPV) typically have a better prognosis than those that are not associated with the virus. HPV-positive oropharyngeal cancers, for example, respond better to treatment and have a higher overall survival rate than HPV-negative cancers of the same region. This difference in prognosis is likely due to several factors. HP…	Comparable	1	1	Not applicable
143. What are the latest developments in laryngeal and hypopharyngeal cancer research and treatment?	I can share some of the potential advancements in laryngeal and hypopharyngeal cancer research and treatment that were being studied and developed up until 2021: 1. Immunotherapy: Immune checkpoint inhibitors, such as Pembrolizumab and Nivolumab, have been shown to be effective in treating several types of cancer, including head and neck cancers. These treatments work by boosting the patient's im…	Comparable	1	1	Not applicable
144. Can I transmit an oral HPV infection to others?	Yes, oral HPV (human papillomavirus) can be transmitted to others. HPV is primarily spread through direct skin-to-skin contact, including oral sex and deep kissing, particularly when there are cuts or sores in the mouth or throat. Oral HPV infection can potentially lead to oral and oropharyngeal (the middle part of the throat) cancers. It's important to note that while HPV infection is common, no…	Comparable	1	1	Not applicable
145. If I have HPV-related oropharyngeal cancer, is my spouse/partner also at risk of getting oropharyngeal cancer?	While it's true that the human papillomavirus (HPV) can be transmitted between partners, having HPV does not guarantee that either person will develop cancer. HPV is a common virus, and many people who have it never develop any health problems as a result. HPV-related oropharyngeal cancer is associated with the transmission of HPV through oral sex, but not everyone who gets HPV will develop this …	Comparable	1	1	Not applicable
146. Can i swim after undergoing a total laryngectomy?	After a total laryngectomy, your larynx, which contains the vocal cords, is completely removed. This surgery is typically performed as a treatment for laryngeal cancer. The surgical procedure also involves creating a separate pathway for breathing, known as a tracheostomy or stoma. The stoma is a hole in your neck that connects directly to your trachea, allowing you to breathe. Since the stoma is…	Comparable	1	1	Not applicable
147. Will I retain my sense of smell after a total laryngectomy?	Total laryngectomy is a surgical procedure that involves the removal of the larynx, commonly known as the voice box, due to conditions like cancer. After a total laryngectomy, the airway is separated from the mouth, nose and throat in a procedure called a tracheostomy. The tracheostoma (stoma) is a hole in the front of the neck that connects the trachea directly to the outside, bypassing the uppe…	Comparable	1	1	Not applicable
148. Will I retain my sense of taste after a total laryngectomy?	A total laryngectomy, which involves the surgical removal of the larynx or voice box, can affect swallowing and speaking but should not directly impact the sense of taste. However, because the procedure often involves changes to the anatomy of the throat, there might be indirect effects on taste, primarily due to changes in how you smell and swallow. Smell and taste are closely linked, so if your…	Comparable	1	1	Not applicable
149. Can one tonsil be larger than the other for reasons other than cancer?	Yes, one tonsil can indeed be larger than the other for reasons other than cancer. While asymmetrical tonsils can sometimes indicate a medical issue, such as tonsillar cancer, this is relatively rare, particularly in children. Some common non-cancerous reasons for one tonsil being larger than the other include: 1. Tonsillitis: This is an infection of the tonsils, typically caused by either a vira…	Comparable	1	1	Not applicable
150. Could prolonged use of cocaine potentially cause mucoepidermoid carcinoma?	As of my knowledge cut-off in September 2021, there's no definitive evidence that prolonged use of cocaine directly causes mucoepidermoid carcinoma, which is a type of cancer that arises from the salivary glands. Cocaine use has many negative health impacts, and it can cause a range of problems in various parts of the body, including the respiratory and cardiovascular systems. Cocaine can also in…	Comparable	1	2	1
151. Will I experience dry mouth after a parotidectomy?	Parotidectomy is a surgical procedure to remove the parotid gland, which is one of the major salivary glands. After parotidectomy, some people might experience changes in their saliva production, which could potentially lead to dry mouth, also known as xerostomia. However, the impact on saliva production can vary depending on whether one or both parotid glands are removed, and the extent of the g…	Comparable	1	2	2
152. Is a tracheostoma permanent after a total laryngectomy?	A total laryngectomy is a surgical procedure that involves removing the entire larynx, or voice box, usually due to conditions like advanced laryngeal cancer. A part of the procedure includes creating a stoma (opening) in the neck, known as a tracheostoma, which allows the patient to breathe. Since the larynx, which connects the trachea (windpipe) to the mouth and nasal cavity, is entirely remove…	Comparable	1	1	Not applicable
153. Does having a tracheostoma increase the risk of infection?	Yes, having a tracheostomy (the surgical procedure that results in a tracheostoma, or an opening in the neck leading to the trachea) can increase the risk of certain infections, particularly respiratory infections. The reason for this is because the tracheostoma provides a direct pathway for bacteria and viruses to enter the lower respiratory tract, bypassing many of the body's normal defense mec…	Comparable	1	1	Not applicable
154. Is there a possibility of a larynx transplant after a total laryngectomy?	As of my last update in September 2021, larynx transplantation is a technically complex and rare surgical procedure. The first successful larynx transplant occurred in 1998, with other successful cases reported since then. These procedures have typically been performed in individuals with severe laryngeal dysfunction but not usually after total laryngectomy. There are several challenges to perfor…	Comparable	1	1	Not applicable

## Sheet: Coskun et al.
Can ChatGPT, an Artificial Intelligence Language Model, Provide Accurate and High-quality Patient Information on Prostate Cancer?
Question ID	Question Content
About the Prostate
1	What is prostate?
2	Do men have hormones?
3	Do trans women have a prostate?
About the Prostate Cancer
4	What is prostate cancer?
5	What causes prostate cancer?
6	What are the stages of prostate cancer?
7	What does localized, locally-advanced, and metastatic mean?
8	Metastatic disease and metastasis
9	What do grades of cancer mean?
10	What is Gleason score?
11	What is ISUP grade?
Risk of Prostate Cancer
12	What increases the risk of getting prostate cancer?
13	What are the symptoms of prostate cancer?
14	How should I approach my doctor?
Tests
15	What checks and test are available for prostate cancer?
16	Digital rectal examination (prostate check)
17	Prostate-specific antigen (PSA) test
18	What happens if you are “at risk” of prostate cancer?
19	MRI
20	CT scan
21	Bone scan
22	PSMA PET-CT scan
23	Ultrasound
24	Biopsy
25	Trans-rectal ultrasound biopsy (TRUS)
26	Transperineal biopsy
Common Treatments
27	What treatments are available for prostate cancer?
28	What are the most common side effects of prostate cancer treatments?
29	Monitoring cancer
30	Active surveillance
31	Watchful waiting
Surgery
32	Radical prostatectomy
33	Radiotherapy
34	External beam radiotherapy
35	Brachytherapy
36	Hormone therapy
37	LHRH agonists
38	LHRH antagonists
39	Orchidectomy
40	Anti-androgens
41	Abiraterone
42	Chemotherapy
Other Treatments
43	High intensity focused ultrasound (HIFU)
44	Cryotherapy
Living With Prostate Cancer
45	What is it like living with prostate cancer?
46	Physical and emotional effects
47	Extreme tiredness
48	Leaking urine
49	Difficulty passing urine
50	Sex and relationships
51	Emotions
52	Hormone changes
Practical Issues
53	Will I be able to work?
54	Will I be able to travel?
55	Palliative care
Recurrence of Prostate Cancer
56	What happens if the cancer comes back?
57	Local recurrence
58	Regional or locally-advanced recurrence
59	Distant or metastatic recurrence

## Sheet: Atarere et al.
Applicability of Online Chat-Based Artificial Intelligence Models to Colorectal Cancer Screening
Question
What causes colorectal cancer?
How can I prevent colorectal cancer?
What type of diet can reduce my risk of getting colorectal cancer?
How do I know if I have colorectal cancer?
My father had colorectal cancer. When do I need to start screening?
What is the best screening test for colorectal cancer?
Do I really need a colonoscopy to know if I have colorectal cancer?
Will my insurance cover a colonoscopy?
What are the dangers of colonoscopy?
Is virtual colonoscopy as good as regular colonoscopy?
My pathology report says I have a colon polyp. Should I be worried?
Is it normal to have blood in your stool after colonoscopy?
My colonoscopy last year was normal, do I need another one this year?
What is the best treatment for colorectal cancer?
What are my other options for treating colon cancer besides surgery?
Screening
I do not have a family history of colon cancer. Do I need screening?
What is a colonoscopy? Does it hurt?
My colonoscopy bowel prep is unpleasant. Are there any alternatives?
What are colon polyps and why do they develop?
How can I reduce my risk of getting colon polyps and cancer?

## Sheet: Rao et al.
Evaluating ChatGPT as an Adjunct for Radiologic Decision-Making
Prompt ID	Prompt
OE Breast Cancer V1	For variant "Breast cancer screening. Average-risk women: women with <15% lifetime risk of breast cancer.", determine the single most appropriate imaging procedure.
OE Breast Cancer V2	For variant "Breast cancer screening. Intermediate-risk women: women with personal history of breast cancer, lobular neoplasia, atypical ductal hyperplasia, or 15% to 20% lifetime risk of breast cancer.", determine the single most appropriate imaging procedure.
OE Breast Cancer V3	For variant "Breast cancer screening. High-risk women: women with a BRCA gene mutation and their untested first-degree relatives, women with a history of chest irradiation between 10 to 30 years of age, women with 20% or greater lifetime risk of breast cancer.", determine the single most appropriate imaging procedure.
SATA Breast Cancer V1	For variant "Breast cancer screening. Average-risk women: women with <15% lifetime risk of breast cancer.", assess appropriateness of the following procedures in a concise manner: Mammography screening, Digital breast tomosynthesis screening, US breast, MRI breast without and with IV contrast, MRI breast without IV contrast, FDG-PET breast dedicated, Sestamibi MBI
SATA Breast Cancer V2	For variant "Breast cancer screening. Intermediate-risk women: women with personal history of breast cancer, lobular neoplasia, atypical ductal hyperplasia, or 15% to 20% lifetime risk of breast cancer.", assess appropriateness of the following procedures in a concise manner: Mammography screening, Digital breast tomosynthesis screening, US breast, MRI breast without and with IV contrast, MRI bre…
SATA Breast Cancer V3	For variant "Breast cancer screening. High-risk women: women with a BRCA gene mutation and their untested first-degree relatives, women with a history of chest irradiation between 10 to 30 years of age, women with 20% or greater lifetime risk of breast cancer.", assess appropriateness of the following procedures in a concise manner: Mammography screening, Digital breast tomosynthesis screening, U…
OE Breast Pain V1	For variant "Female with clinically insignificant breast pain (nonfocal [greater than one quadrant], diffuse, or cyclical) without other suspicious clinical finding. Any age. Initial imaging.", determine the single most appropriate imaging procedure.
OE Breast Pain V2	For variant "Female with clinically significant breast pain (focal and noncyclical). Age less than 30. Initial imaging.", determine the single most appropriate imaging procedure.
OE Breast Pain V3	For variant "Female with clinically significant breast pain (focal and noncyclical). Age 30 to 39. Initial imaging.", determine the single most appropriate imaging procedure.
OE Breast Pain V4	For variant "Female with clinically significant breast pain (focal and noncyclical). Age greater than or equal to 40. Initial imaging.", determine the single most appropriate imaging procedure.
SATA Breast Pain V1	For variant "Female with clinically insignificant breast pain (nonfocal [greater than one quadrant], diffuse, or cyclical) without other suspicious clinical finding. Any age. Initial imaging.", assess appropriateness of the following procedures in a concise manner: Mammography diagnostic, Digital breast tomosynthesis screening, US breast, MRI breast without and with IV contrast, MRI breast withou…
SATA Breast Pain V2	For variant "Female with clinically significant breast pain (focal and noncyclical). Age less than 30. Initial imaging.", assess appropriateness of the following procedures in a concise manner: Mammography diagnostic, Digital breast tomosynthesis screening, US breast, MRI breast without and with IV contrast, MRI breast without IV contrast, Sestamibi MBI
SATA Breast Pain V3	For variant "Female with clinically significant breast pain (focal and noncyclical). Age 30 to 39. Initial imaging.", assess appropriateness of the following procedures in a concise manner: Mammography diagnostic, Digital breast tomosynthesis screening, US breast, MRI breast without and with IV contrast, MRI breast without IV contrast, Sestamibi MBI
SATA Breast Pain V4	For variant "Female with clinically significant breast pain (focal and noncyclical). Age greater than or equal to 40. Initial imaging.", assess appropriateness of the following procedures in a concise manner: Mammography diagnostic, Digital breast tomosynthesis screening, US breast, MRI breast without and with IV contrast, MRI breast without IV contrast, Sestamibi MBI

## Sheet: Holmes et al.
Evaluating large language models on a highly-specialized topic, radiation oncology physics
Question
Which of the following particles cannot be accelerated by an electric field?
The mass of Carbon-12 (12C) is than the sum of the masses of 6 protons and 6 neutrons.
The binding energies for tungsten’s K, L, and M shells are 70, 11, and 2 keV, respectively. A 50 keV photon interacts with tungsten through the photoelectric effect. What are the possible energies of the emitted photoelectron?
Which of the following statements is true regarding the x-ray spectrum of an x-ray tube?
The half value layer (HVL) for an x-ray beam is 2 mm aluminum. What is the minimum thickness of aluminum required to reduce the x-ray exposure by 50%?
Which of the following component provides the high-power RF fields to accelerate electrons in a LINAC?
What is the purpose of the “tongue and groove” design of multileaf collimator (MLC)?
When a LINAC is used to treat patients in electron mode, which of the following hardware is not needed?
Compared to a flattened beam, the flattening filter free beam .
The mass attenuation coefficient has the highest dependence on the atomic number of the medium and the energy of the incoming photon energy for .
Which of the following is not an interaction between photons and a medium?
When the energy of the scattered photon is the minimum in a Compton interaction, what is the angle of the emitted Compton electron relative to the direction of the initial photon?
What is the relationship between the mass attenuation coefficient µ/ρ, mass energy transfer coefficient (µtr/ρ), and the mass energy absorption coefficient (µen/ρ)?
How does the KERMA compare to the absorbed dose for a 15 MV photon beam at 10 cm depth in a water phantom?
Which of the following beams will not produce a buildup effect in the percent depth dose curve?
Which device below is the most suitable for measuring lateral beam profiles?
Four exposed films have the same optical density of 1.25. If all four films are placed on top of each other, what is the fraction of light that can transmit through?
Which of the following devices is not suitable for in-vivo dose measurements?
According to TG-51, which of the following correction factors is not needed when converting the measured charge to the generated charge in the ionization chamber?
For a farmer chamber calibrated at the standard temperature and pressure, which is the PTP factor for a local temperature of 23◦C and pressure of 720 mmHg?
How is the beam quality defined in TG-51?
According to TG-51, a LINAC should have dose calibration in water tank .
Why is TMR always larger than PDD at depths larger than dmax?
Which of the following changes will result in a larger geometric penumbra?
The output of a 6 MV beam is 1 cGy/MU at SSD=100 cm, depth=1.5 cm and field size 10 cm x10 cm. What is the output at SSD=98.5 cm, depth=1.5 cm and field size 10 cm x10 cm?
For a single field SAD treatment, the output at dmax is 1.02 cGy and the TMR at depth 10 cm is 0.7. What is the MU needed to delivery 100 cGy at depth 10 cm?
What wedge angle will produce the most uniform dose distribution for two treatment fields separated by 100◦?
A patient’s spine is treated by two adjacent fields with SSD=100 cm. The field lengths (symmetrical fields) in the superior-inferior directions are 20 cm and 24 cm, respectively. What is the gap in the skin to match the two spine fields at depth 10 cm?
For a craniospinal treatment treated with symmetrical fields, the field length for the upper spine field is 25 cm, and the field size for the lateral cranial fields are 20 cm x 20 cm. What is the collimator rotation angle for the cranial fields to align with the divergence of the spine fields?
The dose-volume-histogram (DVH) contains the following information except:
What dose D5%=20 Gy to the heart on a DVH curve means?
Which of the following parameters is sometimes changed by the dosimetrist during treatment planning?
For electron radiation therapy, which electron energy has the minimum PDD on the surface?
Electron PDD has a low dose tail after the practical range. Which physical process is related to the generation of this tail?
Which of the following treatments is suitable for SSD setup?
Which of the following statements is true for electron effective SSD?
What is the range of a 6 MeV electron beam in the lung (0.25 g/cm3)?
What is inverse planning in IMRT?
What is the purpose of the leaf sequencing algorithm in IMRT planning?
The dose gradient achievable in an IMRT plan is approximately .
Which of the following devices is not appropriate for IMRT patient QA?
Which parameter below is not typically set by a dosimetrist during IMRT treatment planning?
For material with HU=10, what is the ratio of linear attenuation coefficients between this material to water?
Which of the following methods can improve the spatial resolution of CT?
Why can’t MR images replace CT for accurate dose calculations in radiation therapy?
The velocity of ultrasound in soft tissue is 1500 m/s. The time to receive a signal after sending a pulse is 0.1 ms. What is the depth of the anatomical interface?
Which of the following imaging modalities utilizes non-ionizing radiation?
Which of the following statements is true about the spatial resolution of PET images?
Which information below is not stored in a DICOM RT plan file?
A 4D CT has 10 phases, 200 slices in each phase. Each slice has 512x512 pixels, where each pixel uses 2 bytes. How long does it take to transfer this 4D CT over the internet with a transfer speed of 2 GB/second?
As compared to diagnostic CT, which statement below is not true for CT simulator?
Which techniques below do not result in a reduced setup margin for planning target volume (PTV)?
To get the best soft tissue contrast for a head and neck cancer treatment, which IGRT method is preferred?
Which of the following IGRT methods is not used for IMRT treatment?
Which IGRT method gives the lowest dose?
Prostate motion can’t be tracked by .
Which of the following is not an advantage of free-breathing gating for treating a lung tumor?
4D CT is not needed for a .
is not a method for management of respiratory motion in radiation therapy.
The half-life for a radioactive nuclide is 69 days. How much does it decay in one day?
Which statement is correct for an HDR source, 192Ir, with activity 10 Ci?
The physical and effective half-lives for an unsealed isotope are 6 hours and 2 hours, respectively. What is the biological half-life?
What is the initial dose rate for a prostate 125I seed implant to deliver a total dose of 120 Gy?
According to AAPM TG-43, has the greatest anisotropy correction.
Which of the following is not a limitation of AAPM TG-43?
Why is the radial dose function, g(r), approximately constant for an 192Ir source for values of r less than 5 cm?
An HDR vaginal cylinder case with a 3 cm diameter is planned to deliver 700 cGy to vaginal tissue at 5 mm from the cylinder surface. What is the approximate dose to the surface of the cylinder?
To get a uniform dose at 5 mm from the cylinder surface in HDR vaginal treatment, the source dwell times .
Why is the prescription dose for permanent prostate implant seeds lower when using 103Pd as opposed to 125I?
is not performed for HDR daily QA.
is the most appropriate device to find a lost radionuclide seed in the operation room.
Which of the following tests is not a typical procedure for HDR brachytherapy?
Which statement below is true for TBI treatment?
The maximum field size for a LINAC is 40 cm x 40 cm, and the height of a TBI patient is 180 cm. What is the minimum SSD required for the TBI treatment with a collimator angle of 0◦?
In total skin electron therapy (TSET), why is the gantry angle about 20◦ such that the central axis is above patient’s head and below patient’s feet?
is not an appropriate delivery method for intraoperative radiotherapy (IORT).
Which of the following statements correctly describe the lateral penumbras of therapeutic proton beams?
is not needed for a dedicated nozzle for proton pencil beam scanning.
Which of the following statements is correct regarding range straggling in proton therapy?
Why do proton machines require a large gantry to bend protons, but LINACs don’t?
Which of the following statements is incorrect regarding intensity-modulated proton therapy (IMPT)?
Which of the following statements about RBE for protons is correct?
Which device is not appropriate to measure the lateral profile of small fields in SRS?
What is the purpose of using tertiary collimators in SRS technique?
Which of the following statements is not true about SRS?
When planning for SRS/SBRT, which of the following statements is not typically a priority?
Compared to regular fractionated treatment, is not required for SRS technique.
Which SRS delivery technique can treat two brain metastases simultaneously using a single isocenter treatment plan.
is a test for MLC leaf positions.
According to TG-142, which test does not need to be performed daily?
Which of the following parameters is the most important for cone beam CT (CBCT) used in IGRT?
According to TG-142, which is the tolerance for monthly output constancy?
The quality assurance test for is not addressed in TG-142.
Which of the following parameters is not needed in shielding calculations for the 2nd barriers?
What is the occupancy factor used in shielding design for the nurse station next to a LINAC room?
The proper order of materials for LINAC treatment room doors (from inside to outside) is .
How many TVLs are needed to reduce the exposure rate to 1/5 of the original value?
has the highest radiation weighting factor.
Which of the following errors is not considered a Radiation Medical Event for a 5-fraction SBRT prostate treatment?
Which of the following factors is not needed for a FMEA process map in CT simulation of lung cancer?

## Sheet: Pinto et al.
Conformity of ChatGPT recommendations with the AUA/SUFU guideline on postprostatectomy urinary incontinence
Questions
1 – What are the known preoperative risk factors that could affect the chance of developing urinary incontinence in patients undergoing radical prostatectomy? Your answer must be in one paragraph and a maximum of 200 words.
2 – In patients undergoing radical prostatectomy, is incontinence expected in the short-term following surgery? Your answer must be in one paragraph and a maximum of 200 words.
3 – In patients who have undergone radical prostatectomy, do pelvic floor muscle exercises or pelvic floor muscle training help recovering urinary continence in the early post-operative period? Your answer must be in one paragraph and a maximum of 200 words.
4 – In patients with bothersome stress urinary incontinence after radical prostatectomy, when should surgical treatment be offered? Your answer must be in one paragraph and a maximum of 200 words.
5 – In patients being considered for surgical treatment for stress urinary incontinence following radical prostatectomy, should cystourethroscopy be performed? Your answer must be in one paragraph and a maximum of 200 words.
6 – In patients being considered for surgical treatment for stress urinary incontinence following radical prostatectomy, should urodynamic testing be performed? Your answer must be in one paragraph and a maximum of 200 words.
7 – What is the ideal patient profile for the implantation of an artificial urinary sphincter in men with stress urinary incontinence after radical prostatectomy seeking for surgical treatment? Your answer must be in one paragraph and a maximum of 200 words.
8 – What is the ideal patient profile for the implantation of sling in men with stress urinary incontinence after radical prostatectomy seeking for surgical treatment? Your answer must be in one paragraph and a maximum of 200 words.
9 – In men with stress urinary incontinence after primary, adjuvant, or salvage radiotherapy who are seeking surgical management, what is the most appropriate treatment alternative? Your answer must be in one paragraph and a maximum of 200 words.
10 – Prior to implantation of an artificial urinary sphincter as surgery for stress urinary incontinence after radical prostatectomy, what should clinicians evaluate to ensure that patients will have the ability to operate the device? Your answer must be in one paragraph and a maximum of 200 words.
11 – A 65-year-old male patient who is bothered with severe stress urinary incontinence after radical prostatectomy and considering surgical treatment presents for preoperative evaluation. The patient has no complaints of urgency or urgeincontinence, has a good urinary flow and stress urinary incontinence is demonstrated on physical examination. What further tests are needed before surgery? Your …
12 – A 78-year-old male patient who is bothered with severe stress urinary incontinence after radical prostatectomy and considering surgical treatment presents for preoperative evaluation. The patient has Parkinson’s disease and complains of both stress and urgeincontinence. He has a good urinary flow and stress urinary incontinence is demonstrated on physical examination. Cystourethroscopy is no…
13 – A 67-year-old male patient with severe stress urinary incontinence persisting 3 months after radical prostatectomy, who have already undergone pelvic floor muscle exercises, desires surgical treatment for his condition. Should the implantation of an artificial urinary sphincter be considered in this scenario? You answer must be in one paragraph and a maximum of 200 words.
14 – A 63-year-old male patient with urinary incontinence two years after radical prostatectomy, presents with lower urinary tract symptoms characterized predominantly by urgency and urgeincontinence. He complains of occasional stress urinary incontinence when coughing or sneezing. He has a normal urinary flow, low post-void residual volume and a normal urinalysis. Should surgical treatment with …
15 – A 66-year-old male patient with stress urinary incontinence two years after radical prostatectomy, and who failed conservative treatments for his condition, presents for surgical treatment. His stress urinary incontinence is mild and he has no complaints of urgency or urgeincontinence. His past medical history includes salvage radiotherapy for biochemical prostate cancer recurrence. Should s…
16 – A 79-year-old male patient with bothersome severe stress urinary incontinence five years after radical prostatectomy presents for the medical visit accompanied by his wife interested in surgical treatment. He uses more than 6 pads/day, and his urodynamics confirms pure stress urinary incontinence. He is under investigation with a neurologist for a progressive complaint of memory loss. Should…
17 – A 81-year-old male patient with bothersome severe stress urinary incontinence five years after radical prostatectomy presents in consideration for surgical treatment. He uses more than 8 pads/day, and his urodynamics confirms pure stress urinary incontinence. His past medical history is significant for rheumatoid arthritis which significantly hampers his manual dexterity. Should surgical tre…
18 – A 67-year-old male patient with stress urinary incontinence two years after radical prostatectomy, and who failed conservative treatments for his condition, presents for surgical treatment. His stress urinary incontinence is severe and he has no complaints of urgency or urgeincontinence. His cystourethroscopy reveal a bladder neck contracture. Should surgical treatment with an artificial uri…
19 – A 70-year-old male patient underwent artificial urinary sphincter implantation five years ago. He remained continent for three years but he has recurrent stress urinary incontinence for the past two years. Proper evaluation confirmed that his incontinence is due to pure stress urinary incontinence. Should surgical revision of the artificial urinary sphincter be offered? Your answer must be i…
20 – A 58-year-old male patient underwent removal of an artificial urinary sphincter due to urethral erosion six weeks ago. He is bothered with severe stress urinary incontinence and desires reimplantation of the device. Cystourethroscopy does not reveal urethral abnormalities. Should artificial urinary sphincter reimplantation be offered at this moment, considering that the patient is miserable …

## Sheet: Braithwaite et al.
Evaluating ChatGPT's Accuracy in Providing Screening Mammography Recommendations among Older Women: Artificial Intelligence and Cancer Communication
Questions:
At what age should I stop getting screened for breast cancer?
Should I continue breast cancer screening after age 75?
If I stop breast cancer screening at age 75, will I die of breast cancer?
How often do I need to get screened for breast cancer after age 75?
Should I ever stop getting screened for breast cancer if my family member has breast cancer?
What are the guideline recommendations for stopping breast cancer screening?
When should I stop getting screened for breast cancer if I have dense breasts?
I have lobular carcinoma in situ. When should I stop having mammograms?
Does breast cancer screening after age 75 have any risks, downsides, or side effects?
What are the potential harms of continuing breast cancer screening beyond age 74?
Are there any tools to help me decide whether or not to have a mammogram after age 75?
What factors should patients and physicians consider when deciding when to stop breast cancer screening?
Please provide me with a list of citations on breast cancer screening for women aged 75 and older.
Clinical Vignettes:
Clinical vignette: Emily, a 75-year old patient with severe dementia and a history of regular mammograms but no breast cancer. When should Emily stop getting screened for breast cancer?
Clinical vignette: Jane, a 75-year-old patient who is in good overall health but has a history of breast cancer. When should Jane stop getting screened for breast cancer?
Clinical vignette: Linda, a 75-year-old woman with a previous abnormal mammogram and subsequent normal results. When should Linda stop getting screened for breast cancer?
Clinical vignette: Mary, a 75-year-old patient who is in good overall health but has mammographically dense breasts. When should Mary stop getting screened for breast cancer?

## Sheet: Lim et al.
ChatGPT on guidelines: Providing contextual knowledge to GPT allows it to provide advice on appropriate colonoscopy intervals
Standard GPT-4 Evaluation
Category	Scenario
Screening	A 45-year-old Chinese woman with no family history of colon cancer and otherwise well. There is no previous colonoscopy.
Screening	A 45-year-old African American man with no family history of colon cancer and otherwise well. There is no previous colonoscopy.
Screening	A 51-year-old man with no family history and well. There is no previous colonoscopy.
Screening	A 86-year-old woman with history of hypertension and hyperlipidemia. He is independent and able to take care of himself. There is no previous colonoscopy.
Screening	A 40-year-old woman with history of breast cancer, in remission for 5 years. No family history of colon cancer. There is no previous colonoscopy.
Screening	A 55-year-old man with a family history of colon cancer. Father diagnosed at age 60. No personal history of colon cancer or polyps. There is no previous colonoscopy.
Screening	A 35-year-old woman with history of Crohn’s disease, in remission for 2 years. No family history of colon cancer. Last colonoscopy was 5 years ago, showing no polyps.
Screening	A 50-year-old man with history of primary sclerosing cholangitis. No family history of colon cancer. Last colonoscopy was 5 years ago, showing no polyps.
Screening	A 30-year-old woman with history of ulcerative colitis, in remission for 5 years. No family history of colon cancer. Last colonoscopy was 3 years ago, showing no polyps.
Screening	A 60-year-old woman with history of Lynch syndrome. Mother and sister diagnosed with colon cancer in their 50s. Last colonoscopy was 3 years ago, showing no polyps.
Screening	A 70-year-old man with history of familial adenomatous polyposis. Father and brother diagnosed with colon cancer. Last colonoscopy was 2 years ago, showing multiple polyps.
Screening	A 45-year-old woman with history of Peutz-Jeghers syndrome. Mother and aunt diagnosed with colon cancer. Last colonoscopy was 1 year ago, showing no polyps.
Screening	A 55-year-old man with history of juvenile polyposis syndrome. No family history of colon cancer. Last colonoscopy was 3 years ago, showing no polyps.
Screening	A 50-year-old woman with history of Cowden syndrome. No family history of colon cancer. Last colonoscopy was 4 years ago, showing no polyps.
Screening	A 60-year-old man with history of Serrated Polyposis Syndrome. No family history of colon cancer. Last colonoscopy was 2 years ago, showing multiple polyps.
Screening	A 40-year-old woman with history of MUTYH-associated polyposis. Brother diagnosed with colon cancer. Last colonoscopy was 1 year ago, showing no polyps.
Screening	A 50-year-old man with history of hyperplastic polyposis syndrome. No family history of colon cancer. Last colonoscopy was 5 years ago, showing no polyps.
Screening	A 45-year-old woman with history of microsatellite instability-high (MSI-H) colorectal cancer. No family history of colon cancer. Last colonoscopy was 1 year ago, showing no polyps.
Screening	A 55-year-old man with history of chromosomal instability (CIN) colorectal cancer. No family history of colon cancer. Last colonoscopy was 2 years ago, showing no polyps.
Surveillance	A 50-year-old man with history of adenomatous polyps. Last colonoscopy 3 years ago, showing 3 polyps, 1-2 cm in size.
Surveillance	A 60-year-old woman with history of sessile serrated polyps. Last colonoscopy 5 years ago, showing 4 polyps, 0.5-1 cm in size.
Surveillance	A 45-year-old man with history of hyperplastic polyps. Last colonoscopy 10 years ago, showing 5 polyps, 0.5 cm in size.
Surveillance	A 50-year-old woman with history of mixed polyps. Last colonoscopy 3 years ago, showing 2 adenomatous polyps and 1 sessile serrated polyp.
Surveillance	A 60-year-old man with history of advanced adenomatous polyps. Last colonoscopy 1 year ago, showing 2 polyps, 2-3 cm in size.
Surveillance	A 45-year-old woman with history of multiple polyps. Last colonoscopy 6 months ago, showing 10 polyps, 0.5-1 cm in size.
Surveillance	A 55-year-old man with history of large sessile serrated polyps. Last colonoscopy 2 years ago, showing 1 polyp, 3-4 cm in size.
Surveillance	A 50-year-old woman with history of villous adenoma. Last colonoscopy 3 years ago, showing 1 polyp, 1-2 cm in size.
Surveillance	A 60-year-old man with history of tubulovillous adenoma. Last colonoscopy 5 years ago, showing 1 polyp, 0.5-1 cm in size.
Surveillance	A 45-year-old woman with history of adenomatous polyps and family history of colon cancer. Last colonoscopy 3 years ago, showing 3 polyps, 1-2 cm in size.
Surveillance	A 50-year-old man with history of multiple adenomatous polyps and family history of colon cancer. Last colonoscopy 2 years ago, showing 5 polyps, 0.5-1 cm in size.
Surveillance	A 60-year-old woman with history of hyperplastic polyps and family history of colon cancer. Last colonoscopy 3 years ago, showing 4 polyps, 0.5 cm in size.
Surveillance	A 45-year-old man with history of mixed polyps and family history of colon cancer. Last colonoscopy 1 year ago, showing 2 adenomatous polyps and 1 sessile serrated polyp.
Surveillance	A 50-year-old woman with history of advanced adenomatous polyps and family history of colon cancer. Last colonoscopy 6 months ago, showing 2 polyps, 2-3 cm in size.
Surveillance	A 60-year-old man with history of multiple polyps and family history of colon cancer. Last colonoscopy 1 year ago, showing 10 polyps, 0.5-1 cm in size.
Surveillance	A 45-year-old woman with history of large sessile serrated polyps and family history of colon cancer. Last colonoscopy 2 years ago, showing 1 polyp, 3-4 cm in size.
Surveillance	A 50-year-old man with history of villous adenoma and family history of colon cancer. Last colonoscopy 3 years ago, showing 1 polyp, 1-2 cm in size.
Surveillance	A 60-year-old woman with history of tubulovillous adenoma and family history of colon cancer. Last colonoscopy 5 years ago, showing 1 polyp, 0.5-1 cm in size.
Surveillance	A 45-year-old man with history of adenomatous polyps and personal history of colon cancer. Last colonoscopy 3 years ago, showing 3 polyps, 1-2 cm in size.
Surveillance	A 50-year-old woman with history of multiple adenomatous polyps and personal history of colon cancer. Last colonoscopy 2 years ago, showing 5 polyps, 0.5-1 cm in size.
Surveillance	A 60-year-old man with history of hyperplastic polyps and personal history of colon cancer. Last colonoscopy 3 years ago, showing 4 polyps, 0.5 cm in size.
Surveillance	A 45-year-old woman with history of mixed polyps and personal history of colon cancer. Last colonoscopy 1 year ago, showing 2 adenomatous polyps and 1 sessile serrated polyp.
Surveillance	A 50-year-old man with history of advanced adenomatous polyps and personal history of colon cancer. Last colonoscopy 6 months ago, showing 2 polyps, 2-3 cm in size.
Surveillance	A 60-year-old woman with history of multiple polyps and personal history of colon cancer. Last colonoscopy 1 year ago, showing 10 polyps, 0.5-1 cm in size.
Surveillance	A 45-year-old man with history of large sessile serrated polyps and personal history of colon cancer. Last colonoscopy 2 years ago, showing
Surveillance	A 45-year-old man with history of large sessile serrated polyps and personal history of colon cancer. Last colonoscopy 2 years ago, showing 1 polyp, 3-4 cm in size.
Surveillance	A 50-year-old woman with history of villous adenoma and personal history of colon cancer. Last colonoscopy 3 years ago, showing 1 polyp, 1-2 cm in size.
Surveillance	A 60-year-old man with history of tubulovillous adenoma and personal history of colon cancer. Last colonoscopy 5 years ago, showing 1 polyp, 0.5-1 cm in size.
Surveillance	A 45-year-old woman with history of adenomatous polyps and personal history of colon cancer. Last colonoscopy 3 years ago, showing 3 polyps, 1-2 cm in size.
Surveillance	A 50-year-old woman with history of multiple adenomatous polyps and personal history of colon cancer. Last colonoscopy 2 years ago, showing 5 polyps, 0.5-1 cm in size.
Surveillance	A 60-year-old man with history of hyperplastic polyps and personal history of colon cancer. Last colonoscopy 3 years ago, showing 4 polyps, 0.5 cm in size.
Surveillance	A 45-year-old woman with history of mixed polyps and personal history of colon cancer. Last colonoscopy 1 year ago, showing 2 adenomatous polyps and 1 sessile serrated polyp.
Surveillance	A 50-year-old man with history of advanced adenomatous polyps and personal history of colon cancer. Last colonoscopy 6 months ago, showing 2 polyps, 2-3 cm in size.
Surveillance	A 60-year-old woman with history of multiple polyps and personal history of colon cancer. Last colonoscopy 1 year ago, showing 10 polyps, 0.5-1 cm in size.
Surveillance	A 45-year-old man with history of large sessile serrated polyps and personal history of colon cancer. Last colonoscopy 2 years ago, showing 1 polyp, 3-4 cm in size.
Surveillance	A 50-year-old woman with history of villous adenoma and personal history of colon cancer. Last colonoscopy 3 years ago, showing 1 polyp, 1-2 cm in size.
Surveillance	A 60-year-old man with history of tubulovillous adenoma and personal history of colon cancer. Last colonoscopy 5 years ago, showing 1 polyp, 0.5-1 cm in size.
Surveillance	A 45-year-old woman with history of adenomatous polyps and personal history of colon cancer. Last colonoscopy 3 years ago, showing 3 polyps, 1-2 cm in size.
Surveillance	A 50-year-old woman with history of multiple adenomatous polyps and personal history of colon cancer. Last colonoscopy 2 years ago, showing 5 polyps, 0.5-1 cm in size.
Surveillance	A 60-year-old man with history of hyperplastic polyps and personal history of colon cancer. Last colonoscopy 3 years ago, showing 4 polyps, 0.5 cm

## Sheet: Pereyra et al.
Colorectal Cancer Prevention: Is Chat Generative Pretrained Transformer (Chat GPT) ready to Assist Physicians in Determining Appropriate Screening and Surveillance Recommendations?
A 35-year-old man's father was diagnosed with CRC at age 46. He does not have any symptoms or any other risk factors for CRC himself. Which of the following is the current recommendation for CRC screening in him?
A 45-year-old woman is meeting with you to know when to begin CRC screening. She has neither symptoms, nor a personal or family history of cancer. You would recommend her:
A 34-year-old man is referred to you for CRC screening advice. His maternal grandfather was diagnosed with CRC at age 61, and a maternal uncle was also diagnosed with CRC at age 70. Your recommendation would be:
An 88-year-old man with no symptoms or family history of cancer comes to your office. He never underwent any CRC screening procedure. You recommend:
A 35-year-old man is meeting with you to know when to begin CRC screening. His mother was diagnosed with ovarian cancer at age 45, his maternal grandmother with pancreatic cancer at age 60, and a maternal uncle with CRC at age 50. Your recommendation is:
A 60-year-old male underwent a screening colonoscopy. He had no symptoms or family history of cancer. The bowel preparation was excellent (Boston preparation scale=9) and the examination was complete, with cecal intubation. A 6 mm tubular adenoma with high-grade dysplasia was completely resected. What is the appropriate follow-up interval for colonoscopy for this patient?
A 58-year-old woman with no family history of cancer undergoes a screening colonoscopy. The bowel preparation is noted as adequate and the examination was complete, with cecal intubation. A 7-mm sessile serrated polyp with no dysplasia was completely removed. When would you schedule the next colonoscopy?
A 37-year-old male underwent his first screening colonoscopy because his father was diagnosed with CRC at the age of 47. The colonoscopy was complete, with cecal intubation and adequate bowel preparation. No colonic lesions were found during the examination. When would you schedule the next colonoscopy?
A 60-year-old male underwent a complete surveillance colonoscopy, with adequate bowel preparation. The finding was normal. In his immediately preceding colonoscopy performed three years ago, a 25mm-tubulovillous adenoma with high-grade dysplasia had been completely removed (en bloc resection). When would you schedule the next colonoscopy?
A 49-year-old man underwent a screening colonoscopy. The examination was complete with cecal intubation and the bowel preparation was adequate (BPS 8/9). Two 12-mm sessile serrated polyps without dysplasia were completely removed (en bloc resection) from the ascending colon. Three other 5-mm, sessile serrated polyps were completely resected from the transverse colon. When would you schedule the n…

[truncated: 25 more sheets: Iannantuono et al., Huo et al., Kozel et al., Sarangi et al., Lent et al., Floyd et al., Gabriel et al., Zhou et al., Hermann et al., Peng et al., Griewing et al., Campbell et al., Choi et al., Janopaul-Naylor et al., Evaluating ChatGPT as an adjunc, Chung et al., Valentini et al., Yucel et al., Wei et al., Wang et al. …]
